# Supplementary material for: Wildlife Trade and Human Health in Lao PDR: An Assessment of the Zoonotic Disease Risk in Markets
Source: PLoS One. 2016 Mar 23;11(3):e0150666. doi: 10.1371/journal.pone.0150666 (PMC4805265; doi:10.1371/journal.pone.0150666)
Supplement: S1 Database — (XLSX) [file pone.0150666.s001.xlsx]

## Sheet: Datasets
date	loc_name_anon	int_face	status	lon	lat	district	province	country	loc_N_S	t_start	t_end	AM_PM	vendor_id	animal_id	tax_low	tax_class	tax_order	tax_family	tax_Genus	tax_sp	tax_english	stat_iucn	stat_wal	stat_gt	stat_lr	sex	age	sp_certainty	item_type	amount	unit	conv_amount	conv_unit	ind_lit_mass_kg	total_biomass_kg	ind_bunch	no_bunch	item_live	item_cond	item_use	o_item_cost	o_item_cost_unit	a_item_cost	a_item_cost_unit	x_total_value	total_value	item_origin	item_trade_time	Vendor_age_sex
2010-06-08	M57	Market	Trade	NA	NA	Vang Vieng	Vientiane	Lao PDR	North	08:30:00	09:05:00	1	NA	X	Rhizomys	Mammalia	Rodentia	Spalacidae	Rhizomys		Bamboo Rat	LC	II	X	X	X	A	High	Whole individual	1	individual	1	individual	2	2	NA	NA	Alive	Alive	Food	100000	individual	100000	individual		100000	Met District	72
2010-06-08	M57	Market	Trade	NA	NA	Vang Vieng	Vientiane	Lao PDR	North	08:30:00	09:05:00	1	NA	X	Rhizomys	Mammalia	Rodentia	Spalacidae	Rhizomys		Bamboo Rat	LC	II	X	X	X	A	High	Whole individual	1	individual	1	individual	2	2	NA	NA	Alive	Alive	Food	80000	individual	80000	individual		80000	Met District	24
2010-06-08	M57	Market	Trade	NA	NA	Vang Vieng	Vientiane	Lao PDR	North	08:30:00	09:05:00	1	NA	X	Chalcophaps indica	Aves	Columbiformes	Columbidae	Chalcophaps	Chalcophaps indica	Common Emerald Dove	LC	X	X	X	X	X	High	Whole individual	3	individual	3	individual	0.129	0.387	NA	NA	Alive	Alive	Pet	NA		X	X	X	X	X	X
2010-06-08	M57	Market	Trade	NA	NA	Vang Vieng	Vientiane	Lao PDR	North	08:30:00	09:05:00	1	NA	X	Paradoxurus hermaphroditus	Mammalia	Carnivora	Viverridae	Paradoxurus	Paradoxurus hermaphroditus	Common Palm Civet	LC	II	X	X	X	X	High	Whole individual	3	individual	3	individual	3.5	10.5	NA	NA	Alive	Alive	Food	NA		X	X	X	X	Locally hunted	24
2010-06-08	M57	Market	Trade	NA	NA	Vang Vieng	Vientiane	Lao PDR	North	08:30:00	09:05:00	1	NA	X	Hystrix brachyura	Mammalia	Rodentia	Hystricidae	Hystrix	Hystrix brachyura	Malayan porcupine	LC	II	GT-VU	X	X	A	High	Part	1	Stomach	1	individual	NA	NA	NA	NA	Dead	Dried	Food	40000	individual	40000	individual	X	X	Locally hunted	240
2010-06-08	M57	Market	Trade	NA	NA	Vang Vieng	Vientiane	Lao PDR	North	08:30:00	09:05:00	1	NA	X	Paguma larvata	Mammalia	Carnivora	Viverridae	Paguma	Paguma larvata	Masked Palm Civet	LC	II	X	X	X	X	High	Whole individual	1	individual	1	individual	4	4	NA	NA	Alive	Alive	Food	250000	individual	250000	individual		250000	Locally hunted	X
2010-06-08	M57	Market	Trade	NA	NA	Vang Vieng	Vientiane	Lao PDR	North	08:30:00	09:05:00	1	NA	X	Streptopelia tranquebarica	Aves	Columbiformes	Columbidae	Streptopelia	Streptopelia tranquebarica	Red Collared Dove	LC	II	X	X	X	X	Medium	Whole individual	1	individual	1	individual	0.185	0.185	NA	NA	Alive	Alive	Pet	NA		X	X	X	X	X	X
2010-06-08	M57	Market	Trade	NA	NA	Vang Vieng	Vientiane	Lao PDR	North	08:30:00	09:05:00	1	NA	X	Capricornis	Mammalia	Artiodactyla	Bovidae	Capricornis		Serow	NT	I	GT-VU	PARL	X	A	High	Part	1	Stomach	1	individual	NA	NA	NA	NA	Dead	Dried	Food	80000	stomach	80000	stomach		80000	Locally hunted	X
2010-06-08	M57	Market	Trade	NA	NA	Vang Vieng	Vientiane	Lao PDR	North	08:30:00	09:05:00	1	NA	X	Capricornis	Mammalia	Artiodactyla	Bovidae	Capricornis		Serow	NT	I	GT-VU	PARL	X	A	High	Part	1	gall bladder	NA	NA	NA	NA	NA	NA	Dead	Dried	Food	50000	gall bladder	50000	gall bladder		50000	Locally hunted	X
2010-06-08	M57	Market	Trade	NA	NA	Vang Vieng	Vientiane	Lao PDR	North	08:30:00	09:05:00	1	NA	X	Capricornis	Mammalia	Artiodactyla	Bovidae	Capricornis		Serow	NT	I	GT-VU	PARL	X	A	High	Part	1	skin	NA	NA	NA	NA	NA	NA	Dead	Fresh	Food	NA		X	X	X	X	Locally hunted	X
2010-06-08	M57	Market	Trade	NA	NA	Vang Vieng	Vientiane	Lao PDR	North	08:30:00	09:05:00	1	NA	X	Capricornis	Mammalia	Artiodactyla	Bovidae	Capricornis		Serow	NT	I	GT-VU	PARL	X	A	High	Part	5	skin	NA	NA	NA	NA	NA	NA	Dead	Dried	Food	NA		X	X	X	X	Locally hunted	X
2010-06-08	M57	Market	Trade	NA	NA	Vang Vieng	Vientiane	Lao PDR	North	08:30:00	09:05:00	1	NA	X	Capricornis	Mammalia	Artiodactyla	Bovidae	Capricornis		Serow	NT	I	GT-VU	PARL	X	A	High	Part	2	stomach content	NA	NA	NA	NA	NA	NA	Dead	Dried	Food	10000	2 stomach content	5000	stomach content		10000	Locally hunted	X
2010-06-08	M57	Market	Trade	NA	NA	Vang Vieng	Vientiane	Lao PDR	North	08:30:00	09:05:00	1	NA	X	Capricornis	Mammalia	Artiodactyla	Bovidae	Capricornis		Serow	NT	I	GT-VU	PARL	X	A	High	Part	2	leg	NA	NA	NA	NA	NA	NA	Dead	Fresh	Food	NA		X	X	X	X	Locally hunted	X
2010-06-08	M57	Market	Trade	NA	NA	Vang Vieng	Vientiane	Lao PDR	North	08:30:00	09:05:00	1	NA	X	Capricornis	Mammalia	Artiodactyla	Bovidae	Capricornis		Serow	NT	I	GT-VU	PARL	X	A	High	Part	16	leg bone	NA	NA	NA	NA	NA	NA	Dead	Dried	Food	NA		X	X	X	X	Locally hunted	X
2010-06-08	M57	Market	Trade	NA	NA	Vang Vieng	Vientiane	Lao PDR	North	08:30:00	09:05:00	1	NA	X	Geoemydidae	Reptilia	Testudines	Geoemydidae			Turtle	EN, VU, NT	II	X	X	X	J	High	Whole individual	1	individual	1	individual	3.2	3.2	NA	NA	Alive	Alive	Food	100000	individual	100000	individual		100000	Kasi	168
2010-06-08	M57	Market	Trade	NA	NA	Vang Vieng	Vientiane	Lao PDR	North	08:30:00	09:05:00	1	NA	X	Geoemydidae	Reptilia	Testudines	Geoemydidae			Turtle	EN, VU, NT	II	X	X	X	X	High	Whole individual	1	individual	1	individual	3.2	3.2	NA	NA	Alive	Alive	Food	150000	individual	150000	individual		150000	Kasi	24
2010-06-08	M57	Market	Trade	NA	NA	Vang Vieng	Vientiane	Lao PDR	North	08:30:00	09:05:00	1	NA	X	Geoemydidae	Reptilia	Testudines	Geoemydidae			Turtle	EN, VU, NT	II	X	X	X	A	High	Whole individual	1	individual	1	individual	3.2	3.2	NA	NA	Alive	Alive	Food	200000	individual	200000	individual		200000	Kasi	168
2010-06-08	M57	Market	Trade	NA	NA	Vang Vieng	Vientiane	Lao PDR	North	08:30:00	09:05:00	1	NA	X	Aves	Aves					Wild bird	X	X	X	X	X	J	High	Whole individual	1	individual	1	individual	0.0325	0.0325	NA	NA	Dead	Fresh	Food	NA		X	X	X	X	X	X
2010-06-08	M57	Market	Trade	NA	NA	Vang Vieng	Vientiane	Lao PDR	North	08:30:00	09:05:00	1	NA	X	Sus scrofa	Mammalia	Artiodactyla	Suidae	Sus	Sus scrofa	Wild boar	LC	III	X	LKL	X	J	High	Whole individual	1	individual	1	individual	10	10	NA	NA	Alive	Alive	Food	NA		X	X	X	X	Locally hunted	24
2010-06-08	D	Market	Trade	NA	NA	Vang Vieng	Vientiane	Lao PDR	North	06:40:00	07:00:00	1	NA	X	Pteropodidae	Mammalia	Chiroptera	Pteropodidae			Bat	X	II	X	X	X	X	High	Whole individual	5	individual	5	individual	0.116	0.58	5	1	Dead	pickled	Food	10000	bunch	2000	individual		10000	Locally hunted	24
2010-06-08	D	Market	Trade	NA	NA	Vang Vieng	Vientiane	Lao PDR	North	06:40:00	07:00:00	1	NA	X	Pteropodidae	Mammalia	Chiroptera	Pteropodidae			Bat	X	II	X	X	X	X	High	Whole individual	18	individual	18	individual	0.116	2.088	3	6	Dead	pickled	Food	10000	3 individual	3333	individual		60000	Locally hunted	24
2010-06-08	D	Market	Trade	NA	NA	Vang Vieng	Vientiane	Lao PDR	North	06:40:00	07:00:00	1	NA	X	Pteropodidae	Mammalia	Chiroptera	Pteropodidae			Bat	X	II	X	X	X	X	High	Whole individual	9	individual	9	individual	0.116	1.044	NA	NA	Dead	Fresh	Food	10000	individual	10000	individual		90000	Locally hunted	24
2010-06-08	D	Market	Trade	NA	NA	Vang Vieng	Vientiane	Lao PDR	North	06:40:00	07:00:00	1	NA	X	Varanus bengalensis	Reptilia	Squamata	Varanidae	Varanus	Varanus bengalensis	Monitor Lizard	LC	II	X	PARL	X	A	High	Whole individual	1	individual	1	individual	10	10	NA	NA	Alive	Alive	Food	200000	individual	200000	individual		200000	Kasi	48
2010-06-08	D	Market	Trade	NA	NA	Vang Vieng	Vientiane	Lao PDR	North	06:40:00	07:00:00	1	NA	X	Varanus bengalensis	Reptilia	Squamata	Varanidae	Varanus	Varanus bengalensis	Monitor Lizard	LC	II	X	PARL	X	A	High	Whole individual	1	individual	1	individual	10	10	NA	NA	Alive	Alive	Food	200000	individual	200000	individual		200000	Kasi	48
2010-06-08	D	Market	Trade	NA	NA	Vang Vieng	Vientiane	Lao PDR	North	06:40:00	07:00:00	1	NA	X	Sciuridae	Mammalia	Rodentia	Sciuridae			Squirrel	LC	III	GT-VU	LKL	X	A	High	Whole individual	4	individual	4	individual	0.2905	1.162	NA	NA	Dead	Fresh	Food	25000	individual	25000	individual		100000	Locally hunted	48
2010-06-08	D	Market	Trade	NA	NA	Vang Vieng	Vientiane	Lao PDR	North	06:40:00	07:00:00	1	NA	X	Sus scrofa	Mammalia	Artiodactyla	Suidae	Sus	Sus scrofa	Wild boar	LC	III	X	LKL	X	X	High	Part	50	meat strip	1	individual	NA	NA	5	50	Dead	Fresh	Food	10000	bunch	10000	bunch		500000	Locally hunted	X
2010-06-26	M14	Market	Trade	NA	NA	Gnommalat	Khammouane	Lao PDR	South	15:20:00	15:45:00	0	1	1.1	Viverridae	Mammalia	Carnivora	Viverridae			Civet	X	II	X	PARL	X	A	High	Whole individual	1	individual	1	individual	3	3	NA	NA	Dead	Fresh	Food	150000	individual	150000	individual		150000	X	X
2010-06-26	M14	Market	Trade	NA	NA	Gnommalat	Khammouane	Lao PDR	South	15:20:00	15:45:00	0	1	1.2	Sciuridae	Mammalia	Rodentia	Sciuridae			Squirrel	LC	III	GT-VU	LKL	X	A	High	Whole individual	4	individual	4	individual	0.2905	1.162	NA	NA	Dead	Fresh	Food	15000	individual	15000	individual		60000	X	X
2010-06-26	M14	Market	Trade	NA	NA	Gnommalat	Khammouane	Lao PDR	South	15:20:00	15:45:00	0	2	2.1	Sciuridae	Mammalia	Rodentia	Sciuridae			Squirrel	LC	III	GT-VU	LKL	X	A	High	Whole individual	5	individual	5	individual	0.2905	1.4525	NA	NA	Dead	Fresh	Food	15000	individual	15000	individual		75000	X	X
2010-06-26	M14	Market	Trade	NA	NA	Gnommalat	Khammouane	Lao PDR	South	15:20:00	15:45:00	0	3	3.1	Sciuridae	Mammalia	Rodentia	Sciuridae			Squirrel	LC	III	GT-VU	LKL	X	A	High	Whole individual	2	individual	2	individual	0.2905	0.581	NA	NA	Dead	Fresh	Food	17000	individual	17000	individual		34000	X	X
2010-06-26	M14	Market	Trade	NA	NA	Gnommalat	Khammouane	Lao PDR	South	15:20:00	15:45:00	0	4	4.1	Sciuridae	Mammalia	Rodentia	Sciuridae			Squirrel	LC	III	GT-VU	LKL	X	A	High	Whole individual	2	individual	2	individual	0.2905	0.581	NA	NA	Dead	Fresh	Food	17000	individual	17000	individual		34000	X	X
2010-06-26	M14	Market	Trade	NA	NA	Gnommalat	Khammouane	Lao PDR	South	15:20:00	15:45:00	0	4	4.2	Centropus	Aves	Cuculiformes	Cuculidae	Centropus		Coucal	X	X	X	X	X	A	High	Whole individual	1	individual	1	individual	0.294	0.294	NA	NA	Dead	Fresh	Food	10000	individual	10000	individual		10000	X	X
2010-06-26	M14	Market	Trade	NA	NA	Gnommalat	Khammouane	Lao PDR	South	15:20:00	15:45:00	0	5	5.1	Sciuridae	Mammalia	Rodentia	Sciuridae			Squirrel	LC	III	GT-VU	LKL	X	A	High	Whole individual	2	individual	2	individual	0.2905	0.581	NA	NA	Dead	Fresh	Food	NA		X	X	X	X	X	X
2010-06-27	M14	Market	Trade	NA	NA	Gnommalat	Khammouane	Lao PDR	South	15:20:00	18:00:00	0	1	1.1	Tragulus	Mammalia	Artiodactyla	Tragulidae	Tragulus		Mouse Deer	LC	II	X	X	X	A	Medium	Whole individual	1	individual	1	individual	2.5	2.5	NA	NA	Alive	Alive	Food	140000	individual	140000	individual		140000	X	X
2010-06-27	M14	Market	Trade	NA	NA	Gnommalat	Khammouane	Lao PDR	South	15:20:00	18:00:00	0	2	2.1	Sciuridae	Mammalia	Rodentia	Sciuridae			Squirrel	LC	III	GT-VU	LKL	X	A	High	Whole individual	1	individual	1	individual	0.2905	0.2905	NA	NA	Dead	Fresh	Food	7000	individual	7000	individual		7000	X	X
2010-06-28	M14	Market	Trade	NA	NA	Gnommalat	Khammouane	Lao PDR	South	05:00:00	05:32:00	1	1	1.1	Treron	Aves	Columbiformes	Columbidae	Treron		Green Pigeon	X	II	X	X	X	A	High	Whole individual	7	individual	7	individual	0.322	2.254	NA	NA	Alive	Alive	Pet	13000	individual	13000	individual		91000	X	12
2010-06-28	M14	Market	Trade	NA	NA	Gnommalat	Khammouane	Lao PDR	South	05:00:00	05:32:00	1	2	2.1	Sciuridae	Mammalia	Rodentia	Sciuridae			Squirrel	LC	III	GT-VU	LKL	X	A	High	Whole individual	3	individual	3	individual	0.2905	0.8715	NA	NA	Dead	Fresh	Food	18000	individual	18000	individual		54000	X	12
2010-06-28	M14	Market	Trade	NA	NA	Gnommalat	Khammouane	Lao PDR	South	05:00:00	05:32:00	1	3	3.1	Sciuridae	Mammalia	Rodentia	Sciuridae			Squirrel	LC	III	GT-VU	LKL	X	A	High	Whole individual	6	individual	6	individual	0.2905	1.743	NA	NA	Dead	Fresh	Food	15000	individual	15000	individual		90000	X	X
2010-06-28	M14	Market	Trade	NA	NA	Gnommalat	Khammouane	Lao PDR	South	05:00:00	05:32:00	1	4	4.1	Macaca	Mammalia	Primates	Cercopithecidae	Macaca		Macaque	NT, VU	X	X	X	X	J	Medium	Whole individual	1	individual	1	individual	NA	NA	NA	NA	Alive	Alive	Pet	200000	individual	200000	individual		200000	X	X
2010-06-28	M14	Market	Trade	NA	NA	Gnommalat	Khammouane	Lao PDR	South	05:00:00	05:32:00	1	4	4.2	Gracula religiosa	Aves	Passeriformes	Sturnidae	Gracula	Gracula religiosa	Common hill myna	LC	II	X	X	X	A	Medium	Whole individual	1	individual	1	individual	0.21	0.21	NA	NA	Alive	Alive	Pet	NA		X	X	X	X	X	X
2010-06-28	M14	Market	Trade	NA	NA	Gnommalat	Khammouane	Lao PDR	South	05:00:00	05:32:00	1	4	4.3	Acridotheres tristis	Aves	Passeriformes	Sturnidae	Acridotheres	Acridotheres tristis	Common Myna	LC	II	X	X	X	X	Medium	Whole individual	1	individual	1	individual	0.122	0.122	NA	NA	Alive	Alive	Pet	NA		X	X	X	X	X	X
2010-06-29	M43	Market	Trade	NA	NA	Nakay	Khammouane	Lao PDR	South	06:50:00	07:20:00	1	1	1.1	Sciuridae	Mammalia	Rodentia	Sciuridae			Squirrel	LC	III	GT-VU	LKL	X	A	High	Whole individual	1	individual	1	individual	0.2905	0.2905	NA	NA	Dead	Fresh	Food	18000	individual	18000	individual		18000	X	8
2010-06-29	M43	Market	Trade	NA	NA	Nakay	Khammouane	Lao PDR	South	06:50:00	07:20:00	1	2	2.1	Sciuridae	Mammalia	Rodentia	Sciuridae			Squirrel	LC	III	GT-VU	LKL	X	A	High	Whole individual	1	individual	1	individual	0.2905	0.2905	NA	NA	Dead	Fresh	Food	18000	individual	18000	individual		18000	X	8
2010-06-29	M43	Market	Trade	NA	NA	Nakay	Khammouane	Lao PDR	South	06:50:00	07:20:00	1	3	3.1	Sciuridae	Mammalia	Rodentia	Sciuridae			Squirrel	LC	III	GT-VU	LKL	X	A	High	Whole individual	1	individual	1	individual	0.2905	0.2905	NA	NA	Dead	Fresh	Food	15000	individual	15000	individual		15000	X	8
2010-06-29	M43	Market	Trade	NA	NA	Nakay	Khammouane	Lao PDR	South	06:50:00	07:20:00	1	3	3.2	Viverridae	Mammalia	Carnivora	Viverridae			Civet	X	II	X	PARL	X	X	High	Part	2	meat	1	individual	NA	NA	NA	NA	Dead	Fresh	Food	12000	piece	12000	piece		24000	X	24
2010-06-29	M43	Market	Trade	NA	NA	Nakay	Khammouane	Lao PDR	South	06:50:00	07:20:00	1	4	4.1	Sciuridae	Mammalia	Rodentia	Sciuridae			Squirrel	LC	III	GT-VU	LKL	X	A	High	Whole individual	8	individual	8	individual	0.2905	2.324	NA	NA	Dead	Fresh	Food	18000	individual	18000	individual		144000	X	8
2010-06-29	M43	Market	Trade	NA	NA	Nakay	Khammouane	Lao PDR	South	06:00:00	06:11:00	1	1	1.1	Treron	Aves	Columbiformes	Columbidae	Treron		Green Pigeon	X	II	X	X	X	A	High	Whole individual	14	individual	14	individual	0.322	4.508	NA	NA	Alive	Alive	Pet	13000	individual	13000	individual		182000	X	8
2010-06-30	M02	Market	Trade	NA	NA	Gnommalat	Khammouane	Lao PDR	South	08:45:00	09:00:00	1	1	1.1	Pycnonotidae	Aves	Passeriformes	Pycnonotidae			Bulbul	X	X	X	X	X	A	High	Whole individual	3	individual	3	individual	0.0295	0.0885	NA	NA	Alive	Alive	Food	12000	individual	12000	individual		36000	X	24
2010-06-30	M02	Market	Trade	NA	NA	Gnommalat	Khammouane	Lao PDR	South	08:45:00	09:00:00	1	1	1.2	Pteropodidae	Mammalia	Chiroptera	Pteropodidae			Bat	X	II	X	X	X	A	High	Whole individual	1	individual	1	individual	0.116	0.116	NA	NA	Alive	Alive	Food	4000	individual	4000	individual		4000	X	24
2010-06-30	M02	Market	Trade	NA	NA	Gnommalat	Khammouane	Lao PDR	South	08:45:00	09:00:00	1	2	2.1	Varanus bengalensis	Reptilia	Squamata	Varanidae	Varanus	Varanus bengalensis	Monitor Lizard	LC	II	X	PARL	X	J	High	Whole individual	1	individual	1	individual	10	10	NA	NA	Alive	Alive	Food	100000	individual	100000	individual		100000	X	24
2010-06-30	M02	Market	Trade	NA	NA	Gnommalat	Khammouane	Lao PDR	South	08:45:00	09:00:00	1	2	2.2	Varanus bengalensis	Reptilia	Squamata	Varanidae	Varanus	Varanus bengalensis	Monitor Lizard	LC	II	X	PARL	X	A	High	Whole individual	1	individual	1	individual	10	10	NA	NA	Alive	Alive	Food	150000	individual	150000	individual		150000	X	24
2010-06-30	M14	Market	Trade	NA	NA	Gnommalat	Khammouane	Lao PDR	South	16:15:00	16:50:00	0	1	1.1	Pitta moluccensis	Aves	Passeriformes	Pittidae	Pitta	Pitta moluccensis	Blue-winged Pitta	LC	X	X	X	X	A	Medium	Whole individual	1	individual	1	individual	0.082	0.082	NA	NA	Dead	Fresh	Food	7000	individual	7000	individual		7000	X	8
2010-06-30	M14	Market	Trade	NA	NA	Gnommalat	Khammouane	Lao PDR	South	16:15:00	16:50:00	0	1	1.2	Sciuridae	Mammalia	Rodentia	Sciuridae			Squirrel	LC	III	GT-VU	LKL	X	A	High	Whole individual	3	individual	3	individual	0.2905	0.8715	NA	NA	Dead	Fresh	Food	18000	individual	18000	individual		54000	X	8
2010-06-30	M14	Market	Trade	NA	NA	Gnommalat	Khammouane	Lao PDR	South	16:15:00	16:50:00	0	2	2.1	Tragulus	Mammalia	Artiodactyla	Tragulidae	Tragulus		Mouse Deer	LC	II	X	X	X	J	Medium	Whole individual	1	individual	1	individual	2.5	2.5	NA	NA	Dead	Fresh	Food	80000	individual	80000	individual		80000	X	8
2010-08-29	M16	Roadside market	Trade	NA	NA	Hinheup	Vientiane	Lao PDR	North	12:50:00	13:00:00	0	1	1.1	Sciuridae	Mammalia	Rodentia	Sciuridae			Squirrel	LC	III	GT-VU	LKL	X	X	High	Whole individual	4	individual	4	individual	0.2905	1.162	NA	NA	Dead	smoke	Food	16000	individual	16000	individual		64000	X	X
2010-08-29	M16	Roadside market	Trade	NA	NA	Hinheup	Vientiane	Lao PDR	North	12:50:00	13:00:00	0	1	1.2	Hystrix brachyura	Mammalia	Rodentia	Hystricidae	Hystrix	Hystrix brachyura	Malayan porcupine	LC	II	GT-VU	X	X	X	High	Part	4	Stomach	4	individual	NA	NA	NA	NA	Dead	Dried	Medicine	50000	stomach	50000	stomach		200000	X	X
2010-08-29	D	Market	Trade	NA	NA	Vang Vieng	Vientiane	Lao PDR	North	16:00:00	17:15:00	0	1	1.1	Sciuridae	Mammalia	Rodentia	Sciuridae			Squirrel	LC	III	GT-VU	LKL	X	A	High	Whole individual	6	individual	6	individual	0.2905	1.743	NA	NA	Dead	Fresh	Food	20000	individual	20000	individual		120000	X	24
2010-08-29	D	Market	Trade	NA	NA	Vang Vieng	Vientiane	Lao PDR	North	16:00:00	17:15:00	0	1	1.2	Lophura nycthemera	Aves	Galliformes	Phasianidae	Lophura	Lophura nycthemera	Silver Pheasant	LC	I	X	X	M	A	High	Whole individual	1	individual	1	individual	1.39	1.39	NA	NA	Dead	Fresh	Food	120000	individual	120000	individual		120000	X	X
2010-08-29	D	Market	Trade	NA	NA	Vang Vieng	Vientiane	Lao PDR	North	16:00:00	17:15:00	0	1	1.3	Lophura nycthemera	Aves	Galliformes	Phasianidae	Lophura	Lophura nycthemera	Silver Pheasant	LC	I	X	X	F	A	High	Whole individual	1	individual	1	individual	1.39	1.39	NA	NA	Dead	Fresh	Food	100000	individual	100000	individual		100000	X	X
2010-08-29	D	Market	Trade	NA	NA	Vang Vieng	Vientiane	Lao PDR	North	16:00:00	17:15:00	0	1	1.4	Lophura nycthemera	Aves	Galliformes	Phasianidae	Lophura	Lophura nycthemera	Silver Pheasant	LC	I	X	X	F	A	High	Whole individual	1	individual	1	individual	1.39	1.39	NA	NA	Dead	smoke	Food	60000	individual	60000	individual		60000	X	X
2010-08-29	D	Market	Trade	NA	NA	Vang Vieng	Vientiane	Lao PDR	North	16:00:00	17:15:00	0	1	1.5	Sciuridae	Mammalia	Rodentia	Sciuridae			Squirrel	LC	III	GT-VU	LKL	X	X	High	Whole individual	4	individual	4	individual	0.2905	1.162	NA	NA	Dead	smoke	Food	15000	individual	15000	individual		60000	X	X
2010-08-29	D	Market	Trade	NA	NA	Vang Vieng	Vientiane	Lao PDR	North	16:00:00	17:15:00	0	1	1.6	Sus scrofa	Mammalia	Artiodactyla	Suidae	Sus	Sus scrofa	Wild boar	LC	III	X	LKL	X	X	High	Part	4	kg	1	individual	NA	4	NA	NA	Dead	Fresh	Food	NA		X	X	X	X	X	24
2010-08-29	D	Market	Trade	NA	NA	Vang Vieng	Vientiane	Lao PDR	North	16:00:00	17:15:00	0	2	2.1	Lonchura	Aves	Passeriformes	Estrildidae	Lonchura		Munia	X	X	X	X	X	X	High	Whole individual	72	individual	72	individual	0.0127	0.9144	8	9	Dead	Fresh	Food	10000	8 individual	1250	individual		90000	X	X
2010-08-29	D	Market	Trade	NA	NA	Vang Vieng	Vientiane	Lao PDR	North	16:00:00	17:15:00	0	3	3.1	Macaca	Mammalia	Primates	Cercopithecidae	Macaca		Macaque	NT, VU	X	X	X	X	X	Medium	Part	1	head	1	individual	NA	NA	NA	NA	Dead	Fresh	Medicine	30000	head	30000	head		30000	X	X
2010-08-29	D	Market	Trade	NA	NA	Vang Vieng	Vientiane	Lao PDR	North	16:00:00	17:15:00	0	3	3.2	Viverridae	Mammalia	Carnivora	Viverridae			Civet	X	II	X	PARL	X	X	High	Part	2	kg	1	individual	NA	2	NA	NA	Dead	Fresh	Food	40000	kg	40000	kg		80000	X	X
2010-08-29	D	Market	Trade	NA	NA	Vang Vieng	Vientiane	Lao PDR	North	16:00:00	17:15:00	0	4	4.1	Muntiacus	Mammalia	Artiodactyla	Cervidae	Muntiacus		Muntjac	DD, EN, LC	II	X	X	X	X	High	Part	4	kg	1	individual	NA	4	NA	NA	Dead	Fresh	Food	60000	kg	60000	kg		240000	X	X
2010-08-29	D	Market	Trade	NA	NA	Vang Vieng	Vientiane	Lao PDR	North	16:00:00	17:15:00	0	4	4.2	Pycnonotus jocosus	Aves	Passeriformes	Pycnonotidae	Pycnonotus	Pycnonotus jocosus	Red-Whiskered Bulbul	LC	X	X	X	X	X	Medium	Whole individual	10	individual	10	individual	0.0325	0.325	5	2	Dead	Fresh	Food	12000	bunch	2400	individual		24000	X	X
2010-08-29	D	Market	Trade	NA	NA	Vang Vieng	Vientiane	Lao PDR	North	16:00:00	17:15:00	0	4	4.3	Sciuridae	Mammalia	Rodentia	Sciuridae			Squirrel	LC	III	GT-VU	LKL	X	X	High	Whole individual	2	individual	2	individual	0.2905	0.581	NA	NA	Dead	smoke	Food	20000	individual	20000	individual		40000	X	X
2010-08-29	D	Market	Trade	NA	NA	Vang Vieng	Vientiane	Lao PDR	North	16:00:00	17:15:00	0	5	5.1	Pteropodidae	Mammalia	Chiroptera	Pteropodidae			Bat	X	II	X	X	X	X	High	Whole individual	12	individual	12	individual	0.116	1.392	3	4	Dead	Fresh	Food	16000	3 individual	5333	individual		64000	X	X
2010-08-29	D	Market	Trade	NA	NA	Vang Vieng	Vientiane	Lao PDR	North	16:00:00	17:15:00	0	6	6.1	Pteropodidae	Mammalia	Chiroptera	Pteropodidae			Bat	X	II	X	X	X	X	High	Whole individual	9	individual	9	individual	0.116	1.044	3	3	Dead	Fresh	Food	18000	3 individual	6000	individual		54000	X	X
2010-08-29	D	Market	Trade	NA	NA	Vang Vieng	Vientiane	Lao PDR	North	16:00:00	17:15:00	0	7	7.1	Pteropodidae	Mammalia	Chiroptera	Pteropodidae			Bat	X	II	X	X	X	J	High	Whole individual	91	individual	91	individual	0.116	10.556	13	7	Dead	Fresh	Food	8000	13 individual	615	individual		56000	X	X
2010-08-29	D	Market	Trade	NA	NA	Vang Vieng	Vientiane	Lao PDR	North	16:00:00	17:15:00	0	7	7.2	Geoemydidae	Reptilia	Testudines	Geoemydidae			Turtle	EN, VU, NT	II	X	X	X	X	High	Whole individual	1	individual	1	individual	3.2	3.2	NA	NA	Alive	Alive	Food	NA		X	X	X	X	X	X
2010-08-29	D	Market	Trade	NA	NA	Vang Vieng	Vientiane	Lao PDR	North	16:00:00	17:15:00	0	8	8.1	Pteropodidae	Mammalia	Chiroptera	Pteropodidae			Bat	X	II	X	X	X	X	High	Whole individual	6	individual	6	individual	0.116	0.696	3	2	Dead	Fresh	Food	16000	3 individual	5333	individual		32000	X	X
2010-08-30	M57	Market	Trade	NA	NA	Vang Vieng	Vientiane	Lao PDR	North	13:40:00	13:56:00	0	1	1.1	Macropygia unchall	Aves	Columbiformes	Columbidae	Macropygia	Macropygia unchall	Barred Cuckoo Dove	LC	X	X	X	X	A	Medium	Whole individual	6	individual	6	individual	0.1675	1.005	NA	NA	Alive	Alive	Pet	50000	individual	50000	individual		300000	X	X
2010-08-30	M57	Market	Trade	NA	NA	Vang Vieng	Vientiane	Lao PDR	North	13:40:00	13:56:00	0	1	1.2	Chalcophaps indica	Aves	Columbiformes	Columbidae	Chalcophaps	Chalcophaps indica	Common Emerald Dove	LC	X	X	X	X	A	High	Whole individual	2	individual	2	individual	0.129	0.258	NA	NA	Alive	Alive	Pet	40000	individual	40000	individual		80000	X	X
2010-08-30	M57	Market	Trade	NA	NA	Vang Vieng	Vientiane	Lao PDR	North	13:40:00	13:56:00	0	2	2.1	Geoemydidae	Reptilia	Testudines	Geoemydidae			Turtle	EN, VU, NT	II	X	X	X	A	High	Whole individual	1	individual	1	individual	3.2	3.2	NA	NA	Alive	Alive	Pet	200000	individual	200000	individual		200000	X	X
2010-08-30	M57	Market	Trade	NA	NA	Vang Vieng	Vientiane	Lao PDR	North	13:40:00	13:56:00	0	3	3.1	Megalaima virens	Aves	Piciformes	Megalaimidae	Megalaima	Megalaima virens	Great Barbet	LC	X	X	X	X	A	Medium	Whole individual	1	individual	1	individual	0.243	0.243	NA	NA	Alive	Alive	Pet	60000	individual	60000	individual		60000	X	X
2010-08-30	M57	Market	Trade	NA	NA	Vang Vieng	Vientiane	Lao PDR	North	13:40:00	13:56:00	0	4	4.1	Garrulax chinensis	Aves	Passeriformes	Leiothrichidae	Garrulax	Garrulax chinensis	Black-throated Laughingthrush	LC	X	X	LKL	X	A	Medium	Whole individual	1	individual	1	individual	0.0993	0.0993	NA	NA	Alive	Alive	Pet	200000	individual	200000	individual		200000	X	X
2010-08-30	M57	Market	Trade	NA	NA	Vang Vieng	Vientiane	Lao PDR	North	13:40:00	13:56:00	0	4	4.2	Chalcophaps indica	Aves	Columbiformes	Columbidae	Chalcophaps	Chalcophaps indica	Common Emerald Dove	LC	X	X	X	X	A	High	Whole individual	4	individual	4	individual	0.129	0.516	NA	NA	Alive	Alive	Pet	10000	individual	10000	individual		40000	X	X
2010-08-30	M57	Market	Trade	NA	NA	Vang Vieng	Vientiane	Lao PDR	North	13:40:00	13:56:00	0	5	5.1	Bambusicola fytchii	Aves	Galliformes	Phasianidae	Bambusicola	Bambusicola fytchii	Mountain Bamboo Partridge	LC	X	X	X	X	A	Medium	Whole individual	1	individual	1	individual	0.328	0.328	NA	NA	Alive	Alive	Pet	40000	individual	40000	individual		40000	X	12
2010-08-30	D	Market	Trade	NA	NA	Vang Vieng	Vientiane	Lao PDR	North	06:00:00	06:40:00	1	1	1.1	Sciuridae	Mammalia	Rodentia	Sciuridae			Squirrel	LC	III	GT-VU	LKL	X	A	High	Whole individual	4	individual	4	individual	0.2905	1.162	NA	NA	Dead	Fresh	Food	25000	individual	25000	individual		100000	X	12
2010-08-30	D	Market	Trade	NA	NA	Vang Vieng	Vientiane	Lao PDR	North	06:00:00	06:40:00	1	2	2.1	Rhizomys	Mammalia	Rodentia	Spalacidae	Rhizomys		Bamboo Rat	LC	II	X	X	X	A	High	Whole individual	1	individual	1	individual	2	2	NA	NA	Alive	Alive	Food	200000	individual	200000	individual		200000	X	X
2010-08-30	D	Market	Trade	NA	NA	Vang Vieng	Vientiane	Lao PDR	North	06:00:00	06:40:00	1	2	2.2	Pteropodidae	Mammalia	Chiroptera	Pteropodidae			Bat	X	II	X	X	X	J	High	Whole individual	16	individual	16	individual	0.116	1.856	2	8	Dead	Fresh	Food	8000	bunch	4000	individual		64000	X	X
2010-08-30	D	Market	Trade	NA	NA	Vang Vieng	Vientiane	Lao PDR	North	06:00:00	06:40:00	1	2	2.3	Pteropodidae	Mammalia	Chiroptera	Pteropodidae			Bat	X	II	X	X	X	A	High	Whole individual	22	individual	22	individual	0.116	2.552	2	11	Dead	Fresh	Food	10000	bunch	5000	individual		110000	X	X
2010-08-30	D	Market	Trade	NA	NA	Vang Vieng	Vientiane	Lao PDR	North	06:00:00	06:40:00	1	2	2.4	Strigidae	Aves	Strigiformes	Strigidae			Owl	X	II	X	X	X	X	High	Whole individual	1	individual	1	individual	2.2655	2.2655	NA	NA	Dead	Fresh	Food	15000	individual	15000	individual		15000	X	X
2010-08-30	D	Market	Trade	NA	NA	Vang Vieng	Vientiane	Lao PDR	North	06:00:00	06:40:00	1	3	3.1	Sciuridae	Mammalia	Rodentia	Sciuridae			Squirrel	LC	III	GT-VU	LKL	X	X	High	Whole individual	2	individual	2	individual	0.2905	0.581	NA	NA	Dead	Fresh	Food	25000	individual	25000	individual		50000	X	12
2010-08-30	D	Market	Trade	NA	NA	Vang Vieng	Vientiane	Lao PDR	North	06:00:00	06:40:00	1	4	4.1	Pteropodidae	Mammalia	Chiroptera	Pteropodidae			Bat	X	II	X	X	X	X	High	Whole individual	8	individual	8	individual	0.116	0.928	2	4	Dead	Fresh	Food	12000	bunch	6000	individual		48000	X	X
2010-08-30	D	Market	Trade	NA	NA	Vang Vieng	Vientiane	Lao PDR	North	06:00:00	06:40:00	1	5	5.1	Viverridae	Mammalia	Carnivora	Viverridae			Civet	X	II	X	PARL	X	X	High	Whole individual	1	individual	1	individual	3	3	NA	NA	Dead	Fresh	Food	90000	individual	90000	individual		90000	X	12
2010-08-30	D	Market	Trade	NA	NA	Vang Vieng	Vientiane	Lao PDR	North	06:00:00	06:40:00	1	6	6.1	Muntiacus	Mammalia	Artiodactyla	Cervidae	Muntiacus		Muntjac	DD, EN, LC	II	X	X	X	X	High	Part	2.5	kg	1	individual	NA	2.5	NA	NA	Dead	Fresh	Food	55000	kg	55000	kg		137500	X	12
2010-08-30	D	Market	Trade	NA	NA	Vang Vieng	Vientiane	Lao PDR	North	06:00:00	06:40:00	1	7	7.1	Tragulus	Mammalia	Artiodactyla	Tragulidae	Tragulus		Mouse Deer	LC	II	X	X	X	X	Medium	Whole individual	1	individual	1	individual	2.5	2.5	NA	NA	Dead	Fresh	Food	220000	individual	220000	individual		220000	X	12
2010-08-30	D	Market	Trade	NA	NA	Vang Vieng	Vientiane	Lao PDR	North	06:00:00	06:40:00	1	8	8.1	Terpsiphone atrocaudata	Aves	Passeriformes	Dicruridae	Terpsiphone	Terpsiphone atrocaudata	Japanese Paradise-flycatcher	NT	X	GNT	LKL	M	A	Medium	Whole individual	1	individual	1	individual	0.0185	0.0185	NA	NA	Dead	Fresh	Food	12000	individual	12000	individual		12000	X	12
2010-08-30	D	Market	Trade	NA	NA	Vang Vieng	Vientiane	Lao PDR	North	06:00:00	06:40:00	1	8	8.2	Clamator coromandus	Aves	Cuculiformes	Cuculidae	Clamator	Clamator coromandus	Chestnut-winged Cuckoo	LC	X	X	X	X	A	Medium	Whole individual	1	individual	1	individual	0.071	0.071	NA	NA	Dead	Fresh	Food	12000	individual	12000	individual		12000	X	12
2010-08-30	D	Market	Trade	NA	NA	Vang Vieng	Vientiane	Lao PDR	North	06:00:00	06:40:00	1	9	9.1	Pycnonotus aurigaster	Aves	Passeriformes	Pycnonotidae	Pycnonotus	Pycnonotus aurigaster	Sooty-headed Bulbul	LC	X	X	X	X	X	Medium	Whole individual	10	individual	10	individual	0.127	1.27	5	2	Dead	Fresh	Food	11000	bunch	2200	individual		22000	X	X
2010-08-31	B	Market	Trade	NA	NA	Kasi	Vientiane	Lao PDR	North	05:30:00	06:15:00	1	1	1.1	Dicrurus	Aves	Passeriformes	Dicruridae	Dicrurus		Drongo	X	III	X	X	X	A	High	Whole individual	4	individual	4	individual	0.107	0.428	NA	NA	Dead	Fresh	Food	5000	individual	5000	individual		20000	X	12
2010-08-31	B	Market	Trade	NA	NA	Kasi	Vientiane	Lao PDR	North	05:30:00	06:15:00	1	1	1.2	Megalaima faiostricta	Aves	Piciformes	Megalaimidae	Megalaima	Megalaima faiostricta	Green-Eared Barbet	LC	X	X	X	X	A	Medium	Whole individual	2	individual	2	individual	0.035	0.07	NA	NA	Dead	Fresh	Food	5000	individual	5000	individual		10000	X	12
2010-08-31	B	Market	Trade	NA	NA	Kasi	Vientiane	Lao PDR	North	05:30:00	06:15:00	1	1	1.3	Xiphirhynchus superciliaris	Aves	Passeriformes	Timaliidae	Xiphirhynchus	Xiphirhynchus superciliaris	Slender-billed Scimitar Babbler	LC	X	X	X	X	A	Medium	Whole individual	3	individual	3	individual	0.0028	0.0084	3	1	Dead	Fresh	Food	10000	3 individual	3333	individual		10000	X	12
2010-08-31	B	Market	Trade	NA	NA	Kasi	Vientiane	Lao PDR	North	05:30:00	06:15:00	1	1	1.4	Pteropodidae	Mammalia	Chiroptera	Pteropodidae			Bat	X	II	X	X	X	A	High	Whole individual	2	individual	2	individual	0.116	0.232	2	1	Dead	Fresh	Food	10000	bunch	5000	individual		10000	X	12
2010-08-31	B	Market	Trade	NA	NA	Kasi	Vientiane	Lao PDR	North	05:30:00	06:15:00	1	2	2.1	Sciuridae	Mammalia	Rodentia	Sciuridae			Squirrel	LC	III	GT-VU	LKL	X	A	High	Whole individual	2	individual	2	individual	0.2905	0.581	NA	NA	Dead	Fresh	Food	14000	individual	14000	individual		28000	X	12
2010-08-31	B	Market	Trade	NA	NA	Kasi	Vientiane	Lao PDR	North	05:30:00	06:15:00	1	2	2.2	Sciuridae	Mammalia	Rodentia	Sciuridae			Squirrel	LC	III	GT-VU	LKL	X	A	High	Whole individual	2	individual	2	individual	0.2905	0.581	NA	NA	Dead	smoke	Food	13000	individual	13000	individual		26000	X	12
2010-08-31	B	Market	Trade	NA	NA	Kasi	Vientiane	Lao PDR	North	05:30:00	06:15:00	1	3	3.1	Pteropodidae	Mammalia	Chiroptera	Pteropodidae			Bat	X	II	X	X	X	X	High	Whole individual	2	individual	2	individual	0.116	0.232	2	1	Dead	Fresh	Food	10000	bunch	5000	individual		10000	X	12
2010-08-31	B	Market	Trade	NA	NA	Kasi	Vientiane	Lao PDR	North	05:30:00	06:15:00	1	4	4.1	Macropygia unchall	Aves	Columbiformes	Columbidae	Macropygia	Macropygia unchall	Barred Cuckoo Dove	LC	X	X	X	X	X	Medium	Whole individual	2	individual	2	individual	0.1675	0.335	NA	NA	Alive	Alive	Pet	50000	individual	50000	individual		100000	X	12
2010-08-31	B	Market	Trade	NA	NA	Kasi	Vientiane	Lao PDR	North	05:30:00	06:15:00	1	4	4.2	Rhizomys	Mammalia	Rodentia	Spalacidae	Rhizomys		Bamboo Rat	LC	II	X	X	X	X	High	Whole individual	2	individual	2	individual	2	4	NA	NA	Alive	Alive	Food	35000	individual	35000	individual		70000	X	12
2010-08-31	B	Market	Trade	NA	NA	Kasi	Vientiane	Lao PDR	North	05:30:00	06:15:00	1	5	5.1	Amaurornis phoenicurus	Aves	Gruiformes	Rallidae	Amaurornis	Amaurornis phoenicurus	White-breasted Waterhen	LC	III	X	X	X	X	Medium	Whole individual	1	individual	1	individual	0.23	0.23	NA	NA	Dead	smoke	Food	10000	individual	10000	individual		10000	X	X
2010-08-31	B	Market	Trade	NA	NA	Kasi	Vientiane	Lao PDR	North	05:30:00	06:15:00	1	6	6.1	Rhizomys	Mammalia	Rodentia	Spalacidae	Rhizomys		Bamboo Rat	LC	II	X	X	X	A	High	Whole individual	3	individual	3	individual	2	6	NA	NA	Dead	Fresh	Food	15000	individual	15000	individual		45000	X	X
2010-08-31	B	Market	Trade	NA	NA	Kasi	Vientiane	Lao PDR	North	05:30:00	06:15:00	1	7	7.1	Sciuridae	Mammalia	Rodentia	Sciuridae			Squirrel	LC	III	GT-VU	LKL	X	A	High	Whole individual	8	individual	8	individual	0.2905	2.324	NA	NA	Dead	Fresh	Food	20000	individual	20000	individual		160000	X	12
2010-08-31	B	Market	Trade	NA	NA	Kasi	Vientiane	Lao PDR	North	05:30:00	06:15:00	1	7	7.2	Sciuridae	Mammalia	Rodentia	Sciuridae			Squirrel	LC	III	GT-VU	LKL	X	A	High	Whole individual	4	individual	4	individual	0.2905	1.162	NA	NA	Dead	smoke	Food	15000	individual	15000	individual		60000	X	X
2010-08-31	B	Market	Trade	NA	NA	Kasi	Vientiane	Lao PDR	North	05:30:00	06:15:00	1	7	7.3	Bambusicola fytchii	Aves	Galliformes	Phasianidae	Bambusicola	Bambusicola fytchii	Mountain Bamboo Partridge	LC	X	X	X	X	X	Medium	Whole individual	1	individual	1	individual	0.328	0.328	NA	NA	Dead	Fresh	Food	18000	individual	18000	individual		18000	X	12
2010-08-31	B	Market	Trade	NA	NA	Kasi	Vientiane	Lao PDR	North	05:30:00	06:15:00	1	7	7.4	Pycnonotidae	Aves	Passeriformes	Pycnonotidae			Bulbul	X	X	X	X	X	X	High	Whole individual	60	individual	60	individual	0.0295	1.77	4	15	Dead	Fresh	Food	10000	4 individual	2500	individual		150000	X	X
2010-08-31	B	Market	Trade	NA	NA	Kasi	Vientiane	Lao PDR	North	05:30:00	06:15:00	1	8	8.1	Sciuridae	Mammalia	Rodentia	Sciuridae			Squirrel	LC	III	GT-VU	LKL	X	A	High	Whole individual	35	individual	35	individual	0.2905	10.1675	NA	NA	Dead	smoke	Food	15000	individual	15000	individual		525000	X	X
2010-08-31	B	Market	Trade	NA	NA	Kasi	Vientiane		North	05:30:00	06:15:00	1	8	8.2	Lophura nycthemera	Aves	Galliformes	Phasianidae	Lophura	Lophura nycthemera	Silver Pheasant	LC	I	X	X	X	X	High	Whole individual	1	individual	1	individual	1.39	1.39	NA	NA	Dead	smoke	Food	20000	individual	20000	individual		20000	X	X
2010-08-31	B	Market	Trade	NA	NA	Kasi	Vientiane	Lao PDR	North	05:30:00	06:15:00	1	9	9.1	Polyplectron bicalcaratum	Aves	Galliformes	Phasianidae	Polyplectron	Polyplectron bicalcaratum	Grey Peacock-Pheasant	LC	I	X	X	X	X	Medium	Whole individual	1	individual	1	individual	0.582	0.582	NA	NA	Dead	smoke	Food	30000	individual	30000	individual		30000	X	X
2010-08-31	B	Market	Trade	NA	NA	Kasi	Vientiane	Lao PDR	North	05:30:00	06:15:00	1	9	9.2	Bambusicola fytchii	Aves	Galliformes	Phasianidae	Bambusicola	Bambusicola fytchii	Mountain Bamboo Partridge	LC	X	X	X	X	A	Medium	Whole individual	2	individual	2	individual	0.328	0.656	NA	NA	Dead	Fresh	Food	25000	individual	25000	individual		50000	X	X
2010-08-31	B	Market	Trade	NA	NA	Kasi	Vientiane	Lao PDR	North	05:30:00	06:15:00	1	9	9.3	Pteropodidae	Mammalia	Chiroptera	Pteropodidae			Bat	X	II	X	X	X	X	High	Whole individual	9	individual	9	individual	0.116	1.044	3	3	Dead	Fresh	Food	10000	3 individual	3333	individual		30000	X	X
2010-08-31	B	Market	Trade	NA	NA	Kasi	Vientiane	Lao PDR	North	05:30:00	06:15:00	1	10	10.1	Lophura nycthemera	Aves	Galliformes	Phasianidae	Lophura	Lophura nycthemera	Silver Pheasant	LC	I	X	X	M	A	High	Whole individual	1	individual	1	individual	1.39	1.39	NA	NA	Dead	Fresh	Food	80000	individual	80000	individual		80000	X	12
2010-08-31	B	Market	Trade	NA	NA	Kasi	Vientiane	Lao PDR	North	05:30:00	06:15:00	1	10	10.2	Gallus gallus	Aves	Galliformes	Phasianidae	Gallus	Gallus gallus	Red Junglefowl	LC	III	X	X	F	A	High	Whole individual	1	individual	1	individual	0.914	0.914	NA	NA	Dead	Fresh	Food	50000	individual	50000	individual		50000	X	12
2010-08-31	B	Market	Trade	NA	NA	Kasi	Vientiane	Lao PDR	North	05:30:00	06:15:00	1	10	10.3	Rhizomys	Mammalia	Rodentia	Spalacidae	Rhizomys		Bamboo Rat	LC	II	X	X	X	A	High	Whole individual	3	individual	3	individual	2	6	NA	NA	Alive	Alive	Food	70000	kg	140000	individual		420000	X	12
2010-08-31	B	Market	Trade	NA	NA	Kasi	Vientiane	Lao PDR	North	05:30:00	06:15:00	1	10	10.4	Sciuridae	Mammalia	Rodentia	Sciuridae			Squirrel	LC	III	GT-VU	LKL	X	A	High	Whole individual	10	individual	10	individual	0.2905	2.905	NA	NA	Dead	Fresh	Food	15000	individual	15000	individual		150000	X	12
2010-08-31	B	Market	Trade	NA	NA	Kasi	Vientiane	Lao PDR	North	05:30:00	06:15:00	1	10	10.5	Geoemydidae	Reptilia	Testudines	Geoemydidae			Turtle	EN, VU, NT	II	X	X	X	A	High	Whole individual	2	individual	2	individual	3.2	6.4	NA	NA	Alive	Alive	Food	45000	kg	45000	kg	X	X	X	12
2010-08-31	B	Market	Trade	NA	NA	Kasi	Vientiane	Lao PDR	North	05:30:00	06:15:00	1	10	10.6	Hirundinidae	Aves	Passeriformes	Hirundinidae			Swallows	X	X	X	X	X	A	Medium	Whole individual	20	individual	20	individual	0.035	0.7	5	4	Dead	Fresh	Food	5000	5 individual	1000	individual		20000	X	X
2010-08-31	B	Market	Trade	NA	NA	Kasi	Vientiane	Lao PDR	North	05:30:00	06:15:00	1	11	11.1	Pteropodidae	Mammalia	Chiroptera	Pteropodidae			Bat	X	II	X	X	X	X	High	Whole individual	8	individual	8	individual	0.116	0.928	2	4	Dead	Fresh	Food	10000	bunch	5000	individual		40000	X	12
2010-08-31	M50	Market	Trade	NA	NA	Luang Prabang	Luang Prabang	Lao PDR	North	19:40:00	20:30:00	0	1	1.1	Elephas maximus	Mammalia	Proboscidea	Elephantidae	Elephas	Elephas maximus	Asian Elephant	EN	I	GT-EN	ARL	X	X	Medium	Part	4	Teeth	1	individual	NA	NA	NA	NA	Dead	Dried	Medicine	3204000	each	3204000	Teeth		12816000	X	X
2010-09-01	M25	Roadside market	Trade	NA	NA	Xay	Oudomxay	Lao PDR	North	13:40:00	13:55:00	0	1	1.1	Pycnonotidae	Aves	Passeriformes	Pycnonotidae			Bulbul	X	X	X	X	X	X	High	Whole individual	32	individual	32	individual	0.0295	0.944	4	8	Dead	Fresh	Food	10000	4 individual	2500	individual		80000	X	X
2010-09-01	M25	Roadside market	Trade	NA	NA	Xay	Oudomxay	Lao PDR	North	13:40:00	13:55:00	0	2	2.1	Rhizomys	Mammalia	Rodentia	Spalacidae	Rhizomys		Bamboo Rat	LC	II	X	X	X	X	High	Whole individual	1	individual	1	individual	2	2	NA	NA	Alive	Alive	Food	130000	individual	130000	individual		130000	X	X
2010-09-01	M25	Roadside market	Trade	NA	NA	Xay	Oudomxay	Lao PDR	North	13:40:00	13:55:00	0	2	2.2	Rhizomys	Mammalia	Rodentia	Spalacidae	Rhizomys		Bamboo Rat	LC	II	X	X	X	X	High	Whole individual	1	individual	1	individual	2	2	NA	NA	Alive	Alive	Food	50000	individual	50000	individual		50000	X	X
2010-09-01	M25	Roadside market	Trade	NA	NA	Xay	Oudomxay	Lao PDR	North	13:40:00	13:55:00	0	2	2.3	Rhizomys	Mammalia	Rodentia	Spalacidae	Rhizomys		Bamboo Rat	LC	II	X	X	X	X	High	Whole individual	2	individual	2	individual	2	4	NA	NA	Alive	Alive	Food	130000	individual	130000	individual		260000	X	X
2010-09-01	M25	Roadside market	Trade	NA	NA	Xay	Oudomxay	Lao PDR	North	13:40:00	13:55:00	0	3	3.1	Geoemydidae	Reptilia	Testudines	Geoemydidae			Turtle	EN, VU, NT	II	X	X	X	X	High	Whole individual	2	individual	2	individual	3.2	6.4	NA	NA	Alive	Alive	Food	45000	individual	45000	individual		90000	X	X
2010-09-01	M25	Roadside market	Trade	NA	NA	Xay	Oudomxay	Lao PDR	North	13:40:00	13:55:00	0	4	4.1	Lophura nycthemera	Aves	Galliformes	Phasianidae	Lophura	Lophura nycthemera	Silver Pheasant	LC	I	X	X	M	A	High	Whole individual	1	individual	1	individual	1.39	1.39	NA	NA	Dead	Fresh	Food	75000	individual	75000	individual		75000	X	X
2010-09-01	M25	Roadside market	Trade	NA	NA	Xay	Oudomxay	Lao PDR	North	13:40:00	13:55:00	0	4	4.2	Gallus gallus	Aves	Galliformes	Phasianidae	Gallus	Gallus gallus	Red Junglefowl	LC	III	X	X	F	A	High	Whole individual	1	individual	1	individual	0.914	0.914	NA	NA	Dead	Fresh	Food	35000	individual	35000	individual		35000	X	X
2010-09-01	M25	Roadside market	Trade	NA	NA	Xay	Oudomxay	Lao PDR	North	13:40:00	13:55:00	0	5	5.1	Pycnonotidae	Aves	Passeriformes	Pycnonotidae			Bulbul	X	X	X	X	X	X	High	Whole individual	8	individual	8	individual	0.0295	0.236	4	2	Dead	Fresh	Food	10000	4 individual	2500	individual		20000	X	X
2010-09-01	M32	Roadside market	Trade	NA	NA	Namo	Oudomxay	Lao PDR	North	16:30:00	16:40:00	0	1	1.1	Chalcophaps indica	Aves	Columbiformes	Columbidae	Chalcophaps	Chalcophaps indica	Common Emerald Dove	LC	X	X	X	X	A	High	Whole individual	2	individual	2	individual	0.129	0.258	NA	NA	Alive	Alive	Pet	15000	individual	15000	individual		30000	X	X
2010-09-01	M32	Roadside market	Trade	NA	NA	Namo	Oudomxay	Lao PDR	North	16:30:00	16:40:00	0	1	1.2	Centropus sinensis	Aves	Cuculiformes	Cuculidae	Centropus	Centropus sinensis	Greater Coucal	LC	I	X	X	X	J	Medium	Whole individual	1	individual	1	individual	0.252	0.252	NA	NA	Alive	Alive	Pet	15000	individual	15000	individual		15000	X	X
2010-09-01	M32	Roadside market	Trade	NA	NA	Namo	Oudomxay	Lao PDR	North	16:30:00	16:40:00	0	1	1.3	Sciuridae	Mammalia	Rodentia	Sciuridae			Squirrel	LC	III	GT-VU	LKL	X	X	High	Whole individual	1	individual	1	individual	0.2905	0.2905	NA	NA	Dead	Fresh	Food	15000	individual	15000	individual		15000	X	X
2010-09-01	M72	Market	Trade	NA	NA	Luang Prabang	Luang Prabang	Lao PDR	North	05:30:00	06:00:00	1	1	1.1	Ardeidae	Aves	Pelecaniformes	Ardeidae			Egret	X	II	X	X	X	X	Medium	Whole individual	7	individual	7	individual	0.591	4.137	NA	NA	Dead	smoke	Food	13000	individual	13000	individual		91000	X	X
2010-09-01	M72	Market	Trade	NA	NA	Luang Prabang	Luang Prabang	Lao PDR	North	05:30:00	06:00:00	1	2	2.1	Centropus sinensis	Aves	Cuculiformes	Cuculidae	Centropus	Centropus sinensis	Greater Coucal	LC	I	X	X	X	X	Medium	Whole individual	2	individual	2	individual	0.252	0.504	NA	NA	Alive	Alive	Food	NA		X	X	X	X	X	X
2010-09-01	M72	Market	Trade	NA	NA	Luang Prabang	Luang Prabang	Lao PDR	North	05:30:00	06:00:00	1	3	3.1	Ardeidae	Aves	Pelecaniformes	Ardeidae			Egret	X	II	X	X	X	X	Medium	Whole individual	8	individual	8	individual	0.591	4.728	NA	NA	Dead	smoke	Food	15000	individual	15000	individual		120000	X	X
2010-09-01	M72	Market	Trade	NA	NA	Luang Prabang	Luang Prabang	Lao PDR	North	05:30:00	06:00:00	1	4	4.1	Ardeidae	Aves	Pelecaniformes	Ardeidae			Egret	X	II	X	X	X	X	Medium	Whole individual	10	individual	10	individual	0.591	5.91	NA	NA	Dead	smoke	Food	12000	individual	12000	individual		120000	X	X
2010-09-02	M30	Market	Trade	NA	NA	Luang namtha	Luang namtha	Lao PDR	North	06:00:00	06:30:00	1	1	1.1	Sciuridae	Mammalia	Rodentia	Sciuridae			Squirrel	LC	III	GT-VU	LKL	X	A	High	Whole individual	10	individual	10	individual	0.2905	2.905	NA	NA	Dead	smoke	Food	13000	individual	13000	individual		130000	X	X
2010-09-02	M30	Market	Trade	NA	NA	Luang namtha	Luang namtha	Lao PDR	North	06:00:00	06:30:00	1	2	2.1	Sciuridae	Mammalia	Rodentia	Sciuridae			Squirrel	LC	III	GT-VU	LKL	X	X	High	Whole individual	15	individual	15	individual	0.2905	4.3575	NA	NA	Dead	smoke	Food	14000	individual	14000	individual		210000	X	X
2010-09-02	M30	Market	Trade	NA	NA	Luang namtha	Luang namtha	Lao PDR	North	06:00:00	06:30:00	1	2	2.2	Sciuridae	Mammalia	Rodentia	Sciuridae			Squirrel	LC	III	GT-VU	LKL	X	X	High	Whole individual	3	individual	3	individual	0.2905	0.8715	NA	NA	Dead	Fresh	Food	15000	individual	15000	individual		45000	X	X
2010-09-02	M30	Market	Trade	NA	NA	Luang namtha	Luang namtha	Lao PDR	North	06:00:00	06:30:00	1	3	3.1	Chalcophaps indica	Aves	Columbiformes	Columbidae	Chalcophaps	Chalcophaps indica	Common Emerald Dove	LC	X	X	X	X	X	High	Whole individual	2	individual	2	individual	0.129	0.258	NA	NA	Dead	Fresh	Food	16000	individual	16000	individual		32000	X	X
2010-09-02	M30	Market	Trade	NA	NA	Luang namtha	Luang namtha	Lao PDR	North	06:00:00	06:30:00	1	4	4.1	Sciuridae	Mammalia	Rodentia	Sciuridae			Squirrel	LC	III	GT-VU	LKL	X	X	High	Whole individual	15	individual	15	individual	0.2905	4.3575	NA	NA	Dead	Fresh	Food	12000	individual	12000	individual		180000	X	X
2010-09-04	M67	Market	Trade	NA	NA	Sing	Luang namtha	Lao PDR	North	06:30:00	07:00:00	1	1	1.1	Sciuridae	Mammalia	Rodentia	Sciuridae			Squirrel	LC	III	GT-VU	LKL	X	A	High	Whole individual	3	individual	3	individual	0.2905	0.8715	NA	NA	Dead	Fresh	Food	15000	individual	15000	individual		45000	X	X
2010-09-04	M67	Market	Trade	NA	NA	Sing	Luang namtha	Lao PDR	North	06:30:00	07:00:00	1	2	2.1	Geoemydidae	Reptilia	Testudines	Geoemydidae			Turtle	EN, VU, NT	II	X	X	X	X	High	Whole individual	2	individual	2	individual	3.2	6.4	NA	NA	Alive	Alive	Food	50000	individual	50000	individual		100000	X	X
2010-09-04	M67	Market	Trade	NA	NA	Sing	Luang namtha	Lao PDR	North	06:30:00	07:00:00	1	3	3.1	Rhizomys	Mammalia	Rodentia	Spalacidae	Rhizomys		Bamboo Rat	LC	II	X	X	X	X	High	Whole individual	1	individual	1	individual	2	2	NA	NA	Alive	Alive	Food	NA		X	X	X	X	X	X
2010-09-05	M28	Roadside market	Trade	NA	NA	PhouKhoun	Luang Prabang	Lao PDR	North	09:05:00	09:30:00	1	1	1.1	Ardeidae	Aves	Pelecaniformes	Ardeidae			Heron	X	X	X	X	X	A	Medium	Whole individual	4	individual	4	individual	NA	NA	2	2	Dead	Fresh	Food	30000	bunch	15000	individual		60000	X	X
2010-09-05	M28	Roadside market	Trade	NA	NA	PhouKhoun	Luang Prabang	Lao PDR	North	09:05:00	09:30:00	1	1	1.2	Halcyon coromanda	Aves	Coraciiformes	Halcyonidae	Halcyon	Halcyon coromanda	Ruddy kingfisher	LC	X	X	LKL	X	A	Medium	Whole individual	1	individual	1	individual	0.078	0.078	NA	NA	Dead	Fresh	Food	15000	individual	15000	individual		15000	X	X
2010-09-05	M28	Roadside market	Trade	NA	NA	PhouKhoun	Luang Prabang	Lao PDR	North	09:05:00	09:30:00	1	2	2.1	Ardea purpurea	Aves	Pelecaniformes	Ardeidae	Ardea	Ardea purpurea	Purple Heron	LC	II	X	PARL	X	A	Medium	Whole individual	1	individual	1	individual	1	1	NA	NA	Alive	Alive	Pet	80000	individual	80000	individual		80000	X	X
2010-09-05	M28	Roadside market	Trade	NA	NA	PhouKhoun	Luang Prabang	Lao PDR	North	09:05:00	09:30:00	1	3	3.1	Arctictis binturong	Mammalia	Carnivora	Viverridae	Arctictis	Arctictis binturong	Binturong	VU	II	X	ARL	X	A	High	Whole individual	1	individual	1	individual	7.5	7.5	NA	NA	Dead	Fresh	Food	250000	individual	250000	individual		250000	X	X
2010-09-05	M28	Roadside market	Trade	NA	NA	PhouKhoun	Luang Prabang	Lao PDR	North	09:05:00	09:30:00	1	4	4.1	Falconidae	Aves	Falconiformes	Falconidae			Falcon	X	X	X	X	X	A	Medium	Whole individual	2	individual	2	individual	0.9	1.8	2	1	Dead	Fresh	Food	10000	2 individual	5000	individual		10000	X	X
2010-09-05	M28	Roadside market	Trade	NA	NA	PhouKhoun	Luang Prabang	Lao PDR	North	09:05:00	09:30:00	1	4	4.2	Ardeidae	Aves	Pelecaniformes	Ardeidae			Heron	X	X	X	X	X	A	Medium	Whole individual	2	individual	2	individual	NA	NA	NA	NA	Dead	Fresh	Food	7000	individual	7000	individual		14000	X	X
2010-09-05	M28	Roadside market	Trade	NA	NA	PhouKhoun	Luang Prabang	Lao PDR	North	09:05:00	09:30:00	1	4	4.3	Ardeidae	Aves	Pelecaniformes	Ardeidae			Egret	X	II	X	X	X	A	Medium	Whole individual	1	individual	1	individual	0.591	0.591	NA	NA	Dead	Fresh	Food	7000	individual	7000	individual		7000	X	X
2010-09-05	M28	Roadside market	Trade	NA	NA	PhouKhoun	Luang Prabang	Lao PDR	North	09:05:00	09:30:00	1	5	5.1	Ardeidae	Aves	Pelecaniformes	Ardeidae			Heron	X	X	X	X	X	A	Medium	Whole individual	2	individual	2	individual	NA	NA	NA	NA	Dead	Fresh	Food	10000	individual	10000	individual		20000	X	X
2010-09-05	M28	Roadside market	Trade	NA	NA	PhouKhoun	Luang Prabang	Lao PDR	North	09:05:00	09:30:00	1	5	5.2	Ardeidae	Aves	Pelecaniformes	Ardeidae			Egret	X	II	X	X	X	A	Medium	Whole individual	2	individual	2	individual	0.591	1.182	NA	NA	Dead	Fresh	Food	10000	individual	10000	individual		20000	X	X
2010-09-05	M28	Roadside market	Trade	NA	NA	PhouKhoun	Luang Prabang	Lao PDR	North	09:05:00	09:30:00	1	5	5.3	Sciuridae	Mammalia	Rodentia	Sciuridae			Squirrel	LC	III	GT-VU	LKL	X	A	High	Whole individual	2	individual	2	individual	0.2905	0.581	2	1	Dead	Fresh	Food	15000	2 individual	7500	individual		15000	X	X
2010-09-05	M62	Market	Trade	NA	NA	PhouKhoun	Luang Prabang	Lao PDR	North	11:10:00	11:20:00	1	1	1.1	Aves	Aves					Wild bird	X	X	X	X	X	A	High	Whole individual	90	individual	90	individual	0.0325	2.925	3	30	Dead	Fresh	Food	10000	3 individual	3333	individual		300000	X	X
2010-09-05	M62	Market	Trade	NA	NA	PhouKhoun	Luang Prabang	Lao PDR	North	11:10:00	11:20:00	1	1	1.2	Ardeidae	Aves	Pelecaniformes	Ardeidae			Heron	X	X	X	X	X	A	Medium	Whole individual	8	individual	8	individual	NA	NA	2	4	Dead	Fresh	Food	15000	2 individual	7500	individual		60000	X	X
2010-09-05	M62	Market	Trade	NA	NA	PhouKhoun	Luang Prabang	Lao PDR	North	11:10:00	11:20:00	1	2	2.1	Rhizomys	Mammalia	Rodentia	Spalacidae	Rhizomys		Bamboo Rat	LC	II	X	X	X	A	High	Whole individual	1	individual	1	individual	2	2	NA	NA	Dead	Fresh	Food	140000	individual	140000	individual		140000	X	X
2010-09-05	M62	Market	Trade	NA	NA	PhouKhoun	Luang Prabang	Lao PDR	North	11:10:00	11:20:00	1	2	2.2	Viverridae	Mammalia	Carnivora	Viverridae			Civet	X	II	X	PARL	X	A	High	Whole individual	1	individual	1	individual	3	3	NA	NA	Dead	Fresh	Food	200000	individual	200000	individual		200000	X	X
2010-09-06	M79	Market	Trade	NA	NA	Pak-kading	Bolikhamxay	Lao PDR	South	17:10:00	18:00:00	0	1	1.1	Ratufa bicolor	Mammalia	Rodentia	Sciuridae	Ratufa	Ratufa bicolor	Black Giant Squirrel	NT	II	X	PARL	X	A	High	Whole individual	1	individual	1	individual	1.8	1.8	NA	NA	Dead	Fresh	Food	100000	individual	100000	individual		100000	X	X
2010-09-06	M79	Market	Trade	NA	NA	Pak-kading	Bolikhamxay	Lao PDR	South	17:10:00	18:00:00	0	2	2.1	Ratufa bicolor	Mammalia	Rodentia	Sciuridae	Ratufa	Ratufa bicolor	Black Giant Squirrel	NT	II	X	PARL	X	A	High	Whole individual	1	individual	1	individual	1.8	1.8	NA	NA	Dead	Fresh	Food	120000	individual	120000	individual		120000	X	X
2010-09-06	M79	Market	Trade	NA	NA	Pak-kading	Bolikhamxay	Lao PDR	South	17:10:00	18:00:00	0	2	2.2	Sciuridae	Mammalia	Rodentia	Sciuridae			Squirrel	LC	III	GT-VU	LKL	X	A	High	Whole individual	2	individual	2	individual	0.2905	0.581	NA	NA	Dead	Fresh	Food	20000	individual	20000	individual		40000	X	X
2010-09-06	M79	Market	Trade	NA	NA	Pak-kading	Bolikhamxay	Lao PDR	South	17:10:00	18:00:00	0	3	3.1	Pteropodidae	Mammalia	Chiroptera	Pteropodidae			Bat	X	II	X	X	X	X	High	Whole individual	6	individual	6	individual	0.116	0.696	3	2	Dead	Fresh	Food	10000	3 individual	3333	individual		20000	X	X
2010-09-06	M79	Market	Trade	NA	NA	Pak-kading	Bolikhamxay	Lao PDR	South	17:10:00	18:00:00	0	4	4.1	Varanus bengalensis	Reptilia	Squamata	Varanidae	Varanus	Varanus bengalensis	Monitor Lizard	LC	II	X	PARL	X	A	High	Whole individual	2	individual	2	individual	10	20	NA	NA	Alive	Alive	Food	50000	individual	50000	individual		100000	X	X
2010-09-06	M79	Market	Trade	NA	NA	Pak-kading	Bolikhamxay	Lao PDR	South	17:10:00	18:00:00	0	5	5.1	Sus scrofa	Mammalia	Artiodactyla	Suidae	Sus	Sus scrofa	Wild boar	LC	III	X	LKL	X	X	High	Part	10	kg	1	individual	NA	10	NA	NA	Dead	Fresh	Food	30000	kg	30000	kg		300000	X	X
2010-09-06	M79	Market	Trade	NA	NA	Pak-kading	Bolikhamxay	Lao PDR	South	17:10:00	18:00:00	0	5	5.2	Muntiacus	Mammalia	Artiodactyla	Cervidae	Muntiacus		Muntjac	DD, EN, LC	II	X	X	X	X	High	Part	3	kg	1	individual	NA	3	NA	NA	Dead	Fresh	Food	40000	kg	40000	kg		120000	X	X
2010-09-06	M79	Market	Trade	NA	NA	Pak-kading	Bolikhamxay	Lao PDR	South	17:10:00	18:00:00	0	6	6.1	Sciuridae	Mammalia	Rodentia	Sciuridae			Squirrel	LC	III	GT-VU	LKL	X	X	High	Whole individual	11	individual	11	individual	0.2905	3.1955	NA	NA	Dead	Fresh	Food	20000	individual	20000	individual		220000	X	X
2010-09-06	M79	Market	Trade	NA	NA	Pak-kading	Bolikhamxay	Lao PDR	South	17:10:00	18:00:00	0	7	7.1	Petaurista	Mammalia	Rodentia	Sciuridae	Petaurista		Giant flying squirrel	LC	X	X	X	X	X	High	Whole individual	1	individual	1	individual	2.8	2.8	NA	NA	Dead	Fresh	Food	250000	individual	250000	individual		250000	X	X
2010-09-06	M79	Market	Trade	NA	NA	Pak-kading	Bolikhamxay	Lao PDR	South	17:10:00	18:00:00	0	8	8.1	Viverridae	Mammalia	Carnivora	Viverridae			Civet	X	II	X	PARL	X	X	High	Whole individual	1	individual	1	individual	3	3	NA	NA	Dead	Fresh	Food	120000	individual	120000	individual		120000	X	X
2010-09-06	M79	Market	Trade	NA	NA	Pak-kading	Bolikhamxay	Lao PDR	South	17:10:00	18:00:00	0	9	9.1	Viverridae	Mammalia	Carnivora	Viverridae			Civet	X	II	X	PARL	X	X	High	Whole individual	1	individual	1	individual	3	3	NA	NA	Dead	Fresh	Food	90000	individual	90000	individual		90000	X	X
2010-09-06	M79	Market	Trade	NA	NA	Pak-kading	Bolikhamxay	Lao PDR	South	17:10:00	18:00:00	0	10	10.1	Viverridae	Mammalia	Carnivora	Viverridae			Civet	X	II	X	PARL	X	X	High	Whole individual	1	individual	1	individual	3	3	NA	NA	Dead	Fresh	Food	130000	individual	130000	individual		130000	X	X
2010-09-06	M79	Market	Trade	NA	NA	Pak-kading	Bolikhamxay	Lao PDR	South	17:10:00	18:00:00	0	11	11.1	Viverridae	Mammalia	Carnivora	Viverridae			Civet	X	II	X	PARL	X	X	High	Whole individual	1	individual	1	individual	3	3	NA	NA	Dead	Fresh	Food	100000	individual	100000	individual		100000	X	X
2010-09-06	M79	Market	Trade	NA	NA	Pak-kading	Bolikhamxay	Lao PDR	South	17:10:00	18:00:00	0	12	12.1	Viverridae	Mammalia	Carnivora	Viverridae			Civet	X	II	X	PARL	X	X	High	Whole individual	1	individual	1	individual	3	3	NA	NA	Dead	Fresh	Food	110000	individual	110000	individual		110000	X	X
2010-09-06	M79	Market	Trade	NA	NA	Pak-kading	Bolikhamxay	Lao PDR	South	17:10:00	18:00:00	0	13	13.1	Viverridae	Mammalia	Carnivora	Viverridae			Civet	X	II	X	PARL	X	X	High	Whole individual	1	individual	1	individual	3	3	NA	NA	Dead	Fresh	Food	120000	individual	120000	individual		120000	X	X
2010-09-07	M02	Market	Trade	NA	NA	Gnommalat	Khammouane	Lao PDR	South	18:00:00	18:05:00	0	1	1.1	Atherurus macrourus	Mammalia	Rodentia	Hystricidae	Atherurus	Atherurus macrourus	Brush-tailed Porcupine	LC	II	X	X	X	A	High	Whole individual	1	individual	1	individual	3.7	3.7	NA	NA	Dead	Fresh	Food	220000	individual	220000	individual		220000	X	X
2010-09-07	M02	Market	Trade	NA	NA	Gnommalat	Khammouane	Lao PDR	South	18:00:00	18:05:00	0	1	1.2	Sciuridae	Mammalia	Rodentia	Sciuridae			Squirrel	LC	III	GT-VU	LKL	X	A	High	Whole individual	3	individual	3	individual	0.2905	0.8715	NA	NA	Dead	Fresh	Food	20000	individual	20000	individual		60000	X	X
2010-09-07	M04	Market	Trade	NA	NA	Xebangfai	Khammouane	Lao PDR	South	15:50:00	16:15:00	0	1	1.1	Tragulus	Mammalia	Artiodactyla	Tragulidae	Tragulus		Mouse Deer	LC	II	X	X	X	A	Medium	Whole individual	1	individual	1	individual	2.5	2.5	NA	NA	Dead	Fresh	Food	120000	individual	120000	individual		120000	X	X
2010-09-07	M04	Market	Trade	NA	NA	Xebangfai	Khammouane	Lao PDR	South	15:50:00	16:15:00	0	1	1.2	Hylopetes	Mammalia	Rodentia	Sciuridae	Hylopetes		Small Flying Squirrel	LC	X	X	LKL	X	A	High	Whole individual	1	individual	1	individual	0.2205	0.2205	NA	NA	Dead	Fresh	Food	10000	individual	10000	individual		10000	X	X
2010-09-07	M04	Market	Trade	NA	NA	Xebangfai	Khammouane	Lao PDR	South	15:50:00	16:15:00	0	2	2.1	Ptyas mucous	Reptilia	Squamata	Colubridae	Ptyas	Ptyas mucous	Common Ratsnake	X	II	X	PARL	X	A	High	Whole individual	2	individual	2	individual	1	2	NA	NA	Dead	Fresh	Food	50000	individual	50000	individual		100000	X	X
2010-09-07	M04	Market	Trade	NA	NA	Xebangfai	Khammouane	Lao PDR	South	15:50:00	16:15:00	0	3	3.1	Tragulus	Mammalia	Artiodactyla	Tragulidae	Tragulus		Mouse Deer	LC	II	X	X	X	A	Medium	Whole individual	1	individual	1	individual	2.5	2.5	NA	NA	Dead	Fresh	Food	100000	individual	100000	individual		100000	X	X
2010-09-07	M04	Market	Trade	NA	NA	Xebangfai	Khammouane	Lao PDR	South	15:50:00	16:15:00	0	4	4.1	Sus scrofa	Mammalia	Artiodactyla	Suidae	Sus	Sus scrofa	Wild boar	LC	III	X	LKL	X	X	High	Part	3	kg	NA	NA	NA	3	NA	NA	Dead	Fresh	Food	30000	kg	30000	kg		90000	X	X
2010-09-07	M04	Market	Trade	NA	NA	Xebangfai	Khammouane	Lao PDR	South	15:50:00	16:15:00	0	5	5.1	Ptyas mucous	Reptilia	Squamata	Colubridae	Ptyas	Ptyas mucous	Common Ratsnake	X	II	X	PARL	X	A	High	Whole individual	1	individual	1	individual	1	1	NA	NA	Alive	Alive	Food	30000	individual	30000	individual		30000	X	X
2010-09-07	M04	Market	Trade	NA	NA	Xebangfai	Khammouane	Lao PDR	South	15:50:00	16:15:00	0	5	5.2	Varanus bengalensis	Reptilia	Squamata	Varanidae	Varanus	Varanus bengalensis	Monitor Lizard	LC	II	X	PARL	X	J	High	Whole individual	1	individual	1	individual	10	10	NA	NA	Alive	Alive	Food	70000	kg	700000	individual		700000	X	X
2010-09-07	M04	Market	Trade	NA	NA	Xebangfai	Khammouane	Lao PDR	South	15:50:00	16:15:00	0	6	6.1	Gallus gallus	Aves	Galliformes	Phasianidae	Gallus	Gallus gallus	Red Junglefowl	LC	III	X	X	X	A	High	Whole individual	1	individual	1	individual	0.914	0.914	NA	NA	Dead	Fresh	Food	50000	individual	50000	individual		50000	X	X
2010-09-07	M04	Market	Trade	NA	NA	Xebangfai	Khammouane	Lao PDR	South	15:50:00	16:15:00	0	6	6.2	Viverridae	Mammalia	Carnivora	Viverridae			Civet	X	II	X	PARL	X	A	High	Whole individual	1	individual	1	individual	3	3	NA	NA	Dead	Fresh	Food	120000	individual	120000	individual		120000	X	X
2010-09-07	M04	Market	Trade	NA	NA	Xebangfai	Khammouane	Lao PDR	South	15:50:00	16:15:00	0	6	6.3	Petaurista	Mammalia	Rodentia	Sciuridae	Petaurista		Giant flying squirrel	LC	X	X	X	X	A	High	Whole individual	1	individual	1	individual	2.8	2.8	NA	NA	Dead	Fresh	Food	225000	individual	225000	individual		225000	X	X
2010-09-07	M04	Market	Trade	NA	NA	Xebangfai	Khammouane	Lao PDR	South	15:50:00	16:15:00	0	6	6.4	Sus scrofa	Mammalia	Artiodactyla	Suidae	Sus	Sus scrofa	Wild boar	LC	III	X	LKL	X	X	High	Part	16	kg	1	individual	NA	16	NA	NA	Dead	Fresh	Food	30000	kg	30000	kg		480000	X	X
2010-09-07	M40	Roadside market	Trade	NA	NA	Thakhek	Khammouane	Lao PDR	South	15:20:00	15:40:00	0	1	1.1	Tragulus	Mammalia	Artiodactyla	Tragulidae	Tragulus		Mouse Deer	LC	II	X	X	X	A	Medium	Whole individual	2	individual	2	individual	2.5	5	NA	NA	Dead	Fresh	Food	165000	individual	165000	individual		330000	X	X
2010-09-07	M45	Roadside market	Trade	NA	NA	Hinboun	Khammouane	Lao PDR	South	10:30:00	10:45:00	1	1	1.1	Menetes berdmorei	Mammalia	Rodentia	Sciuridae	Menetes	Menetes berdmorei	Indochinese ground Squirrel	LC	III	X	LKL	X	A	Medium	Whole individual	1	individual	1	individual	0.225	0.225	NA	NA	Dead	Fresh	Food	25000	individual	25000	individual		25000	X	X
2010-09-07	M45	Roadside market	Trade	NA	NA	Hinboun	Khammouane	Lao PDR	South	10:30:00	10:45:00	1	1	1.2	Spilopelia chinensis	Aves	Columbiformes	Columbidae	Spilopelia	Spilopelia chinensis	Spotted Dove	LC	II	X	X	X	A	High	Whole individual	1	individual	1	individual	0.16	0.16	NA	NA	Alive	Alive	Food	5000	individual	5000	individual		5000	X	X
2010-09-07	M45	Roadside market	Trade	NA	NA	Hinboun	Khammouane	Lao PDR	South	10:30:00	10:45:00	1	2	2.1	Gallus gallus	Aves	Galliformes	Phasianidae	Gallus	Gallus gallus	Red Junglefowl	LC	III	X	X	X	A	High	Whole individual	1	individual	1	individual	0.914	0.914	NA	NA	Dead	Fresh	Food	30000	individual	30000	individual		30000	X	X
2010-09-07	M45	Roadside market	Trade	NA	NA	Hinboun	Khammouane	Lao PDR	South	10:30:00	10:45:00	1	2	2.2	Sciuridae	Mammalia	Rodentia	Sciuridae			Squirrel	LC	III	GT-VU	LKL	X	A	High	Whole individual	5	individual	5	individual	0.2905	1.4525	NA	NA	Dead	Fresh	Food	20000	individual	20000	individual		100000	X	X
2010-09-07	M51	Market	Trade	NA	NA	Hinboun	Khammouane	Lao PDR	South	07:30:00	07:45:00	1	1	1.1	Viverridae	Mammalia	Carnivora	Viverridae			Civet	X	II	X	PARL	X	X	High	Whole individual	1	individual	1	individual	3	3	NA	NA	Dead	Fresh	Food	60000	individual	60000	individual		60000	X	X
2010-09-07	M51	Market	Trade	NA	NA	Hinboun	Khammouane	Lao PDR	South	07:30:00	07:45:00	1	1	1.2	Sciuridae	Mammalia	Rodentia	Sciuridae			Squirrel	LC	III	GT-VU	LKL	X	A	High	Whole individual	1	individual	1	individual	0.2905	0.2905	NA	NA	Dead	Fresh	Food	20000	individual	20000	individual		20000	X	X
2010-09-07	M51	Market	Trade	NA	NA	Hinboun	Khammouane	Lao PDR	South	07:30:00	07:45:00	1	2	2.1	Ardeidae	Aves	Pelecaniformes	Ardeidae			Heron	X	X	X	X	X	A	Medium	Whole individual	3	individual	3	individual	NA	NA	NA	NA	Dead	Fresh	Food	10000	individual	10000	individual		30000	X	X
2010-09-07	M55	Market	Trade	NA	NA	Mahaxai	Khammouane	Lao PDR	South	12:10:00	12:30:00	0	1	1.1	Sciuridae	Mammalia	Rodentia	Sciuridae			Squirrel	LC	III	GT-VU	LKL	X	A	High	Whole individual	6	individual	6	individual	0.2905	1.743	NA	NA	Dead	Fresh	Food	18000	individual	18000	individual		108000	X	X
2010-09-07	M55	Market	Trade	NA	NA	Mahaxai	Khammouane	Lao PDR	South	12:10:00	12:30:00	0	2	2.1	Varanus bengalensis	Reptilia	Squamata	Varanidae	Varanus	Varanus bengalensis	Monitor Lizard	LC	II	X	PARL	X	J	High	Whole individual	2	individual	2	individual	10	20	NA	NA	Alive	Alive	Food	50000	individual	50000	individual		100000	X	X
2010-09-07	M55	Market	Trade	NA	NA	Mahaxai	Khammouane	Lao PDR	South	12:10:00	12:30:00	0	2	2.2	Atherurus macrourus	Mammalia	Rodentia	Hystricidae	Atherurus	Atherurus macrourus	Brush-tailed Porcupine	LC	II	X	X	X	A	High	Whole individual	1	individual	1	individual	3.7	3.7	NA	NA	Dead	Fresh	Food	120000	individual	120000	individual		120000	X	X
2010-09-07	M55	Market	Trade	NA	NA	Mahaxai	Khammouane	Lao PDR	South	12:10:00	12:30:00	0	2	2.3	Viverridae	Mammalia	Carnivora	Viverridae			Civet	X	II	X	PARL	X	A	High	Whole individual	1	individual	1	individual	3	3	NA	NA	Dead	Fresh	Food	130000	individual	130000	individual		130000	X	X
2010-09-07	M55	Market	Trade	NA	NA	Mahaxai	Khammouane	Lao PDR	South	12:10:00	12:30:00	0	2	2.4	Sciuridae	Mammalia	Rodentia	Sciuridae			Squirrel	LC	III	GT-VU	LKL	X	A	High	Whole individual	8	individual	8	individual	0.2905	2.324	NA	NA	Dead	Fresh	Food	20000	individual	20000	individual		160000	X	X
2010-09-07	M55	Market	Trade	NA	NA	Mahaxai	Khammouane	Lao PDR	South	12:10:00	12:30:00	0	2	2.5	Viverridae	Mammalia	Carnivora	Viverridae			Civet	X	II	X	PARL	X	A	High	Whole individual	1	individual	1	individual	3	3	NA	NA	Dead	Fresh	Food	80000	individual	80000	individual		80000	X	X
2010-09-07	M55	Market	Trade	NA	NA	Mahaxai	Khammouane	Lao PDR	South	12:10:00	12:30:00	0	2	2.6	Tupaia belangeri	Mammalia	Scandentia	Tupaiidae	Tupaia	Tupaia belangeri	Northern treeshrew	LC	II	X	LKL	X	A	High	Whole individual	3	individual	3	individual	0.2	0.6	3	1	Dead	Fresh	Food	20000	3 individual	6667	individual		20000	X	X
2010-09-07	M58	Market	Trade	NA	NA	Hinboun	Khammouane	Lao PDR	South	11:10:00	11:35:00	1	1	1.1	Varanus bengalensis	Reptilia	Squamata	Varanidae	Varanus	Varanus bengalensis	Monitor Lizard	LC	II	X	PARL	X	J	High	Whole individual	2	individual	2	individual	10	20	NA	NA	Alive	Alive	Food	25000	individual	25000	individual		50000	X	X
2010-09-07	M58	Market	Trade	NA	NA	Hinboun	Khammouane	Lao PDR	South	11:10:00	11:35:00	1	2	2.1	Picidae	Aves	Piciformes	Picidae			Woodpecker	X	X	X	X	X	X	Medium	Whole individual	1	individual	1	individual	0.525	0.525	NA	NA	Dead	Fresh	Food	5000	individual	5000	individual		5000	X	X
2010-09-07	M58	Market	Trade	NA	NA	Hinboun	Khammouane	Lao PDR	South	11:10:00	11:35:00	1	3	3.1	Sciuridae	Mammalia	Rodentia	Sciuridae			Squirrel	LC	III	GT-VU	LKL	X	X	High	Whole individual	5	individual	5	individual	0.2905	1.4525	NA	NA	Dead	Fresh	Food	20000	individual	20000	individual		100000	X	X
2010-09-07	M58	Market	Trade	NA	NA	Hinboun	Khammouane	Lao PDR	South	11:10:00	11:35:00	1	4	4.1	Varanus bengalensis	Reptilia	Squamata	Varanidae	Varanus	Varanus bengalensis	Monitor Lizard	LC	II	X	PARL	X	X	High	Whole individual	1	individual	1	individual	10	10	NA	NA	Alive	Alive	Food	90000	individual	90000	individual		90000	X	X
2010-09-07	M58	Market	Trade	NA	NA	Hinboun	Khammouane	Lao PDR	South	11:10:00	11:35:00	1	5	5.1	Sciuridae	Mammalia	Rodentia	Sciuridae			Squirrel	LC	III	GT-VU	LKL	X	X	High	Whole individual	1	individual	1	individual	0.2905	0.2905	NA	NA	Dead	Fresh	Food	20000	individual	20000	individual		20000	X	X
2010-09-07	M58	Market	Trade	NA	NA	Hinboun	Khammouane	Lao PDR	South	11:10:00	11:35:00	1	6	6.1	Tragulus	Mammalia	Artiodactyla	Tragulidae	Tragulus		Mouse Deer	LC	II	X	X	X	X	Medium	Whole individual	1	individual	1	individual	2.5	2.5	NA	NA	Dead	Fresh	Food	150000	individual	150000	individual		150000	X	X
2010-09-07	M58	Market	Trade	NA	NA	Hinboun	Khammouane	Lao PDR	South	11:10:00	11:35:00	1	6	6.2	Sus scrofa	Mammalia	Artiodactyla	Suidae	Sus	Sus scrofa	Wild boar	LC	III	X	LKL	X	X	High	Part	1	meat	1	individual	NA	NA	NA	NA	Dead	Fresh	Food	30000	kg	30000	kg	X	X	X	X
2010-09-07	M58	Market	Trade	NA	NA	Hinboun	Khammouane	Lao PDR	South	11:10:00	11:35:00	1	6	6.3	Sciuridae	Mammalia	Rodentia	Sciuridae			Squirrel	LC	III	GT-VU	LKL	X	X	High	Whole individual	2	individual	2	individual	0.2905	0.581	NA	NA	Dead	Fresh	Food	20000	individual	20000	individual		40000	X	X
2010-09-07	M58	Market	Trade	NA	NA	Hinboun	Khammouane	Lao PDR	South	11:10:00	11:35:00	1	6	6.4	Varanus bengalensis	Reptilia	Squamata	Varanidae	Varanus	Varanus bengalensis	Monitor Lizard	LC	II	X	PARL	X	X	High	Whole individual	1	individual	1	individual	10	10	NA	NA	Dead	Fresh	Food	10000	individual	10000	individual		10000	X	X
2010-09-07	M58	Market	Trade	NA	NA	Hinboun	Khammouane	Lao PDR	South	11:10:00	11:35:00	1	6	6.5	Ptyas mucous	Reptilia	Squamata	Colubridae	Ptyas	Ptyas mucous	Common Ratsnake	X	II	X	PARL	X	X	High	Whole individual	1	individual	1	individual	1	1	NA	NA	Dead	Fresh	Food	10000	individual	10000	individual		10000	X	X
2010-09-08	M21	Roadside market	Trade	NA	NA	Mahaxai	Khammouane	Lao PDR	South	11:10:00	11:20:00	1	1	1.1	Sciuridae	Mammalia	Rodentia	Sciuridae			Squirrel	LC	III	GT-VU	LKL	X	A	High	Whole individual	5	individual	5	individual	0.2905	1.4525	NA	NA	Dead	Fresh	Food	16000	individual	16000	individual		80000	X	X
2010-09-08	M21	Roadside market	Trade	NA	NA	Mahaxai	Khammouane	Lao PDR	South	11:10:00	11:20:00	1	2	2.1	Sciuridae	Mammalia	Rodentia	Sciuridae			Squirrel	LC	III	GT-VU	LKL	X	A	High	Whole individual	2	individual	2	individual	0.2905	0.581	NA	NA	Dead	Fresh	Food	15000	individual	15000	individual		30000	X	X
2010-09-08	M21	Roadside market	Trade	NA	NA	Mahaxai	Khammouane	Lao PDR	South	11:10:00	11:20:00	1	2	2.2	Viverridae	Mammalia	Carnivora	Viverridae			Civet	X	II	X	PARL	X	A	High	Whole individual	1	individual	1	individual	3	3	NA	NA	Dead	Fresh	Food	70000	individual	70000	individual		70000	X	X
2010-09-08	M21	Roadside market	Trade	NA	NA	Mahaxai	Khammouane	Lao PDR	South	11:10:00	11:20:00	1	2	2.3	Petaurista	Mammalia	Rodentia	Sciuridae	Petaurista		Giant flying squirrel	LC	X	X	X	X	A	High	Whole individual	1	individual	1	individual	2.8	2.8	NA	NA	Dead	Fresh	Food	130000	individual	130000	individual		130000	X	X
2010-09-08	M39	Roadside market	Trade	NA	NA	Mahaxai	Khammouane	Lao PDR	South	11:50:00	12:00:00	1	1	1.1	Accipitridae	Aves	Accipitriformes	Accipitridae			Eagle	X	X	X	X	X	A	High	Whole individual	1	individual	1	individual	5.7	5.7	NA	NA	Dead	Fresh	Food	40000	individual	40000	individual		40000	X	X
2010-09-09	F	Market	Trade	NA	NA	Khamkerth	Bolikhamxay	Lao PDR	South	16:30:00	17:15:00	0	1	1.1	Sciuridae	Mammalia	Rodentia	Sciuridae			Squirrel	LC	III	GT-VU	LKL	X	A	High	Whole individual	12	individual	12	individual	0.2905	3.486	NA	NA	Dead	Fresh	Food	21000	individual	21000	individual		252000	X	X
2010-09-09	F	Market	Trade	NA	NA	Khamkerth	Bolikhamxay	Lao PDR	South	16:30:00	17:15:00	0	1	1.2	Treron	Aves	Columbiformes	Columbidae	Treron		Green Pigeon	X	II	X	X	X	A	High	Whole individual	1	individual	1	individual	0.322	0.322	NA	NA	Dead	Fresh	Food	20000	individual	20000	individual		20000	X	X
2010-09-09	F	Market	Trade	NA	NA	Khamkerth	Bolikhamxay	Lao PDR	South	16:30:00	17:15:00	0	1	1.3	Viverridae	Mammalia	Carnivora	Viverridae			Civet	X	II	X	PARL	X	A	High	Whole individual	1	individual	1	individual	3	3	NA	NA	Dead	Fresh	Food	70000	individual	70000	individual		70000	X	X
2010-09-09	F	Market	Trade	NA	NA	Khamkerth	Bolikhamxay	Lao PDR	South	16:30:00	17:15:00	0	1	1.4	Lophura nycthemera	Aves	Galliformes	Phasianidae	Lophura	Lophura nycthemera	Silver Pheasant	LC	I	X	X	F	A	High	Whole individual	1	individual	1	individual	1.39	1.39	NA	NA	Dead	Fresh	Food	30000	individual	30000	individual		30000	X	X
2010-09-09	F	Market	Trade	NA	NA	Khamkerth	Bolikhamxay	Lao PDR	South	16:30:00	17:15:00	0	1	1.5	Physignathus cocincinus	Reptilia	Squamata	Agamidae	Physignathus	Physignathus cocincinus	Water Dragon	X	II	X	PARL	X	A	High	Whole individual	1	individual	1	individual	0.8	0.8	NA	NA	Alive	Alive	Food	35000	individual	35000	individual		35000	X	X
2010-09-09	F	Market	Trade	NA	NA	Khamkerth	Bolikhamxay	Lao PDR	South	16:30:00	17:15:00	0	2	2.1	Gallus gallus	Aves	Galliformes	Phasianidae	Gallus	Gallus gallus	Red Junglefowl	LC	III	X	X	X	X	High	Whole individual	2	individual	2	individual	0.914	1.828	NA	NA	Dead	smoke	Food	30000	individual	30000	individual		60000	X	X
2010-09-09	F	Market	Trade	NA	NA	Khamkerth	Bolikhamxay	Lao PDR	South	16:30:00	17:15:00	0	2	2.2	Sciuridae	Mammalia	Rodentia	Sciuridae			Squirrel	LC	III	GT-VU	LKL	X	X	High	Whole individual	2	individual	2	individual	0.2905	0.581	NA	NA	Dead	smoke	Food	15000	individual	15000	individual		30000	X	X
2010-09-09	F	Market	Trade	NA	NA	Khamkerth	Bolikhamxay	Lao PDR	South	16:30:00	17:15:00	0	3	3.1	Corvus	Aves	Passeriformes	Corvidae	Corvus		Crow	X	X	X	X	X	X	Medium	Whole individual	1	individual	1	individual	0.458	0.458	NA	NA	Dead	Fresh	Food	25000	individual	25000	individual		25000	X	X
2010-09-09	F	Market	Trade	NA	NA	Khamkerth	Bolikhamxay	Lao PDR	South	16:30:00	17:15:00	0	3	3.2	Treron	Aves	Columbiformes	Columbidae	Treron		Green Pigeon	X	II	X	X	X	X	High	Whole individual	2	individual	2	individual	0.322	0.644	NA	NA	Dead	Fresh	Food	8000	individual	8000	individual		16000	X	X
2010-09-09	F	Market	Trade	NA	NA	Khamkerth	Bolikhamxay	Lao PDR	South	16:30:00	17:15:00	0	3	3.3	Spilopelia chinensis	Aves	Columbiformes	Columbidae	Spilopelia	Spilopelia chinensis	Spotted Dove	LC	II	X	X	X	X	High	Whole individual	1	individual	1	individual	0.16	0.16	NA	NA	Alive	Alive	Food	20000	individual	20000	individual		20000	X	X
2010-09-09	F	Market	Trade	NA	NA	Khamkerth	Bolikhamxay	Lao PDR	South	16:30:00	17:15:00	0	3	3.4	Sciuridae	Mammalia	Rodentia	Sciuridae			Squirrel	LC	III	GT-VU	LKL	X	X	High	Whole individual	2	individual	2	individual	0.2905	0.581	NA	NA	Dead	Fresh	Food	16000	individual	16000	individual		32000	X	X
2010-09-09	F	Market	Trade	NA	NA	Khamkerth	Bolikhamxay	Lao PDR	South	16:30:00	17:15:00	0	4	4.1	Sciuridae	Mammalia	Rodentia	Sciuridae			Squirrel	LC	III	GT-VU	LKL	X	X	High	Whole individual	2	individual	2	individual	0.2905	0.581	2	1	Dead	Fresh	Food	20000	2 individual	10000	individual		20000	X	X
2010-09-09	F	Market	Trade	NA	NA	Khamkerth	Bolikhamxay	Lao PDR	South	16:30:00	17:15:00	0	5	5.1	Muntiacus	Mammalia	Artiodactyla	Cervidae	Muntiacus		Muntjac	DD, EN, LC	II	X	X	X	X	High	Part	1	kg	1	individual	NA	1	NA	NA	Dead	Fresh	Food	40000	kg	40000	kg		40000	X	X
2010-09-09	F	Market	Trade	NA	NA	Khamkerth	Bolikhamxay	Lao PDR	South	16:30:00	17:15:00	0	5	5.2	Sciuridae	Mammalia	Rodentia	Sciuridae			Squirrel	LC	III	GT-VU	LKL	X	X	High	Whole individual	1	individual	1	individual	0.2905	0.2905	NA	NA	Dead	Fresh	Food	25000	individual	25000	individual		25000	X	X
2010-09-09	F	Market	Trade	NA	NA	Khamkerth	Bolikhamxay	Lao PDR	South	16:30:00	17:15:00	0	6	6.1	Ptyas mucous	Reptilia	Squamata	Colubridae	Ptyas	Ptyas mucous	Common Ratsnake	X	II	X	PARL	X	X	High	Whole individual	1	individual	1	individual	1	1	NA	NA	Alive	Alive	Food	10000	individual	10000	individual		10000	X	X
2010-09-09	F	Market	Trade	NA	NA	Khamkerth	Bolikhamxay	Lao PDR	South	16:30:00	17:15:00	0	7	7.1	Centropus sinensis	Aves	Cuculiformes	Cuculidae	Centropus	Centropus sinensis	Greater Coucal	LC	I	X	X	X	X	High	Whole individual	1	individual	1	individual	0.252	0.252	NA	NA	Dead	Fresh	Food	15000	individual	15000	individual		15000	X	X
2010-09-09	F	Market	Trade	NA	NA	Khamkerth	Bolikhamxay	Lao PDR	South	16:30:00	17:15:00	0	7	7.2	Sciuridae	Mammalia	Rodentia	Sciuridae			Squirrel	LC	III	GT-VU	LKL	X	X	High	Whole individual	1	individual	1	individual	0.2905	0.2905	NA	NA	Dead	Fresh	Food	18000	individual	18000	individual		18000	X	X
2010-09-09	F	Market	Trade	NA	NA	Khamkerth	Bolikhamxay	Lao PDR	South	16:30:00	17:15:00	0	8	8.1	Centropus sinensis	Aves	Cuculiformes	Cuculidae	Centropus	Centropus sinensis	Greater Coucal	LC	I	X	X	X	X	High	Whole individual	1	individual	1	individual	0.252	0.252	NA	NA	Dead	smoke	Food	18000	individual	18000	individual		18000	X	X
2010-09-09	F	Market	Trade	NA	NA	Khamkerth	Bolikhamxay	Lao PDR	South	16:30:00	17:15:00	0	9	9.1	Corvus	Aves	Passeriformes	Corvidae	Corvus		Crow	X	X	X	X	X	X	Medium	Whole individual	1	individual	1	individual	0.458	0.458	NA	NA	Dead	Fresh	Food	18000	individual	18000	individual		18000	X	X
2010-09-09	F	Market	Trade	NA	NA	Khamkerth	Bolikhamxay	Lao PDR	South	16:30:00	17:15:00	0	9	9.2	Turnix	Aves	Charadriiformes	Turnicidae	Turnix		Buttonquail	LC	III	X	X	X	X	Medium	Whole individual	2	individual	2	individual	0.08	0.16	2	1	Alive	Alive	Food	8000	2 individual	4000	individual		8000	X	X
2010-09-09	F	Market	Trade	NA	NA	Khamkerth	Bolikhamxay	Lao PDR	South	16:30:00	17:15:00	0	10	10.1	Rhizomys	Mammalia	Rodentia	Spalacidae	Rhizomys		Bamboo Rat	LC	II	X	X	X	X	High	Whole individual	1	individual	1	individual	2	2	NA	NA	Alive	Alive	Food	70000	individual	70000	individual		70000	X	X
2010-09-09	M43	Market	Trade	NA	NA	Nakay	Khammouane	Lao PDR	South	07:30:00	07:35:00	1	1	1.1	Petaurista	Mammalia	Rodentia	Sciuridae	Petaurista		Giant flying squirrel	LC	X	X	X	X	A	High	Whole individual	2	individual	2	individual	2.8	5.6	NA	NA	Dead	Fresh	Food	150000	individual	150000	individual		300000	X	X
2010-09-09	M43	Market	Trade	NA	NA	Nakay	Khammouane	Lao PDR	South	07:30:00	07:35:00	1	1	1.2	Viverridae	Mammalia	Carnivora	Viverridae			Civet	X	II	X	PARL	X	X	High	Part	3	kg	NA	NA	NA	3	NA	NA	Dead	Fresh	Food	20000	kg	20000	kg		60000	X	X
2011-02-17	M57	Market	Trade	NA	NA	Vang Vieng	Vientiane	Lao PDR	North	16:30:00	17:15:00	0	1	1.1	Gallus gallus	Aves	Galliformes	Phasianidae	Gallus	Gallus gallus	Red Junglefowl	LC	III	X	X	F	A	High	Whole individual	2	individual	2	individual	0.914	1.828	NA	NA	Alive	Alive	Pet	70000	individual	70000	individual		140000	X	24
2011-02-17	M57	Market	Trade	NA	NA	Vang Vieng	Vientiane	Lao PDR	North	16:30:00	17:15:00	0	1	1.2	Spilopelia chinensis	Aves	Columbiformes	Columbidae	Spilopelia	Spilopelia chinensis	Spotted Dove	LC	II	X	X	X	A	High	Whole individual	2	individual	2	individual	0.16	0.32	NA	NA	Dead	Fresh	Food	50000	individual	50000	individual		100000	X	24
2011-02-17	M57	Market	Trade	NA	NA	Vang Vieng	Vientiane	Lao PDR	North	16:30:00	17:15:00	0	2	2.1	Rhizomys	Mammalia	Rodentia	Spalacidae	Rhizomys		Bamboo Rat	LC	II	X	X	X	A	High	Whole individual	2	individual	2	individual	2	4	NA	NA	Dead	Fresh	Food	NA		X	X	X	X	X	24
2011-02-17	M57	Market	Trade	NA	NA	Vang Vieng	Vientiane	Lao PDR	North	16:30:00	17:15:00	0	2	2.2	Gallus gallus	Aves	Galliformes	Phasianidae	Gallus	Gallus gallus	Red Junglefowl	LC	III	X	X	F	X	High	Whole individual	2	individual	2	individual	0.914	1.828	NA	NA	Dead	Fresh	Food	70000	individual	70000	individual		140000	X	24
2011-02-17	M57	Market	Trade	NA	NA	Vang Vieng	Vientiane	Lao PDR	North	16:30:00	17:15:00	0	3	3.1	Viverridae	Mammalia	Carnivora	Viverridae			Civet	X	II	X	PARL	X	J	High	Whole individual	1	individual	1	individual	3	3	NA	NA	Dead	smoke	Food	100000	individual	100000	individual		100000	X	24
2011-02-17	M57	Market	Trade	NA	NA	Vang Vieng	Vientiane	Lao PDR	North	16:30:00	17:15:00	0	3	3.2	Hystrix brachyura	Mammalia	Rodentia	Hystricidae	Hystrix	Hystrix brachyura	Malayan porcupine	LC	II	GT-VU	X	X	A	High	Whole individual	1	individual	1	individual	1.5	1.5	NA	NA	Dead	Fresh	Food	40000	kg	40000	kg	X	X	X	24
2011-02-17	M57	Market	Trade	NA	NA	Vang Vieng	Vientiane	Lao PDR	North	16:30:00	17:15:00	0	4	4.1	Sciuridae	Mammalia	Rodentia	Sciuridae			Squirrel	LC	III	GT-VU	LKL	X	A	High	Whole individual	6	individual	6	individual	0.2905	1.743	NA	NA	Dead	smoke	Food	25000	individual	25000	individual		150000	X	X
2011-02-17	M57	Market	Trade	NA	NA	Vang Vieng	Vientiane	Lao PDR	North	16:30:00	17:15:00	0	4	4.2	Spilopelia chinensis	Aves	Columbiformes	Columbidae	Spilopelia	Spilopelia chinensis	Spotted Dove	LC	II	X	X	X	A	High	Whole individual	4	individual	4	individual	0.16	0.64	NA	NA	Alive	Alive	Pet	50000	individual	50000	individual		200000	X	X
2011-02-17	M57	Market	Trade	NA	NA	Vang Vieng	Vientiane	Lao PDR	North	16:30:00	17:15:00	0	5	5.1	Gallus gallus	Aves	Galliformes	Phasianidae	Gallus	Gallus gallus	Red Junglefowl	LC	III	X	X	M	A	High	Whole individual	1	individual	1	individual	0.914	0.914	NA	NA	Dead	Fresh	Food	150000	individual	150000	individual		150000	X	X
2011-02-17	M57	Market	Trade	NA	NA	Vang Vieng	Vientiane	Lao PDR	North	16:30:00	17:15:00	0	5	5.2	Gallus gallus	Aves	Galliformes	Phasianidae	Gallus	Gallus gallus	Red Junglefowl	LC	III	X	X	F	A	High	Whole individual	1	individual	1	individual	0.914	0.914	NA	NA	Dead	Fresh	Food	65000	individual	65000	individual		65000	X	X
2011-02-17	M57	Market	Trade	NA	NA	Vang Vieng	Vientiane	Lao PDR	North	16:30:00	17:15:00	0	5	5.3	Petaurista	Mammalia	Rodentia	Sciuridae	Petaurista		Giant flying squirrel	LC	X	X	X	M	A	High	Whole individual	1	individual	1	individual	2.8	2.8	NA	NA	Dead	Fresh	Food	60000	individual	60000	individual		60000	X	X
2011-02-17	M57	Market	Trade	NA	NA	Vang Vieng	Vientiane	Lao PDR	North	16:30:00	17:15:00	0	5	5.4	Viverridae	Mammalia	Carnivora	Viverridae			Civet	X	II	X	PARL	X	A	High	Whole individual	1	individual	1	individual	3	3	NA	NA	Dead	smoke	Food	60000	individual	60000	individual		60000	X	X
2011-02-17	M57	Market	Trade	NA	NA	Vang Vieng	Vientiane	Lao PDR	North	16:30:00	17:15:00	0	5	5.5	Rhizomys	Mammalia	Rodentia	Spalacidae	Rhizomys		Bamboo Rat	LC	II	X	X	X	A	High	Whole individual	1	individual	1	individual	2	2	NA	NA	Dead	Fresh	Food	70000	individual	70000	individual		70000	X	X
2011-02-17	D	Market	Trade	NA	NA	Vang Vieng	Vientiane	Lao PDR	North	15:20:00	15:35:00	0	2	2.1	Rhizomys	Mammalia	Rodentia	Spalacidae	Rhizomys		Bamboo Rat	LC	II	X	X	X	J	High	Whole individual	1	individual	1	individual	2	2	NA	NA	Dead	Fresh	Food	180000	individual	180000	individual		180000	X	24
2011-02-17	D	Market	Trade	NA	NA	Vang Vieng	Vientiane	Lao PDR	North	15:20:00	15:35:00	0	2	2.2	Sciuridae	Mammalia	Rodentia	Sciuridae			Squirrel	LC	III	GT-VU	LKL	X	A	High	Whole individual	3	individual	3	individual	0.2905	0.8715	NA	NA	Dead	smoke	Food	25000	individual	25000	individual		75000	X	24
2011-02-17	D	Market	Trade	NA	NA	Vang Vieng	Vientiane	Lao PDR	North	15:20:00	15:35:00	0	2	2.3	Sciuridae	Mammalia	Rodentia	Sciuridae			Squirrel	LC	III	GT-VU	LKL	X	A	High	Whole individual	2	individual	2	individual	0.2905	0.581	NA	NA	Dead	smoke	Food	15000	individual	15000	individual		30000	X	24
2011-02-17	D	Market	Trade	NA	NA	Vang Vieng	Vientiane	Lao PDR	North	15:20:00	15:35:00	0	3	3.1	Sciuridae	Mammalia	Rodentia	Sciuridae			Squirrel	LC	III	GT-VU	LKL	X	A	High	Whole individual	1	individual	1	individual	0.2905	0.2905	NA	NA	Dead	smoke	Food	20000	individual	20000	individual		20000	X	24
2011-02-17	D	Market	Trade	NA	NA	Vang Vieng	Vientiane	Lao PDR	North	15:20:00	15:35:00	0	3	3.2	Sciuridae	Mammalia	Rodentia	Sciuridae			Squirrel	LC	III	GT-VU	LKL	X	A	High	Whole individual	1	individual	1	individual	0.2905	0.2905	NA	NA	Dead	smoke	Food	20000	individual	20000	individual		20000	X	24
2011-02-18	B	Market	Trade	NA	NA	Kasi	Vientiane	Lao PDR	North	05:30:00	06:10:00	1	1	1.1	Pteropodidae	Mammalia	Chiroptera	Pteropodidae			Bat	X	II	X	X	X	X	High	Whole individual	3	individual	3	individual	0.116	0.348	3	1	Dead	Fresh	Food	15000	3 individual	5000	individual		15000	X	X
2011-02-18	B	Market	Trade	NA	NA	Kasi	Vientiane	Lao PDR	North	05:30:00	06:10:00	1	1	1.2	Spilopelia chinensis	Aves	Columbiformes	Columbidae	Spilopelia	Spilopelia chinensis	Spotted Dove	LC	II	X	X	X	X	High	Whole individual	2	individual	2	individual	0.16	0.32	NA	NA	Alive	Alive	Pet	NA		X	X	X	X	X	X
2011-02-18	B	Market	Trade	NA	NA	Kasi	Vientiane	Lao PDR	North	05:30:00	06:10:00	1	1	1.3	Sciuridae	Mammalia	Rodentia	Sciuridae			Squirrel	LC	III	GT-VU	LKL	X	X	High	Whole individual	8	individual	8	individual	0.2905	2.324	NA	NA	Dead	smoke	Food	NA		X	X	X	X	X	X
2011-02-18	B	Market	Trade	NA	NA	Kasi	Vientiane	Lao PDR	North	05:30:00	06:10:00	1	1	1.4	Tupaia belangeri	Mammalia	Scandentia	Tupaiidae	Tupaia	Tupaia belangeri	Northern treeshrew	LC	II	X	LKL	X	X	High	Whole individual	2	individual	2	individual	0.2	0.4	NA	NA	Dead	Fresh	Food	NA		X	X	X	X	X	X
2011-02-18	B	Market	Trade	NA	NA	Kasi	Vientiane	Lao PDR	North	05:30:00	06:10:00	1	2	2.1	Lophura nycthemera	Aves	Galliformes	Phasianidae	Lophura	Lophura nycthemera	Silver Pheasant	LC	I	X	X	M	A	High	Whole individual	1	individual	1	individual	1.39	1.39	NA	NA	Dead	Fresh	Food	110000	individual	110000	individual		110000	X	X
2011-02-18	B	Market	Trade	NA	NA	Kasi	Vientiane	Lao PDR	North	05:30:00	06:10:00	1	3	3.1	Viverridae	Mammalia	Carnivora	Viverridae			Civet	X	II	X	PARL	X	A	High	Whole individual	1	individual	1	individual	3	3	NA	NA	Dead	smoke	Food	65000	individual	65000	individual		65000	X	X
2011-02-18	B	Market	Trade	NA	NA	Kasi	Vientiane	Lao PDR	North	05:30:00	06:10:00	1	3	3.2	Gallus gallus	Aves	Galliformes	Phasianidae	Gallus	Gallus gallus	Red Junglefowl	LC	III	X	X	F	A	High	Whole individual	1	individual	1	individual	0.914	0.914	NA	NA	Dead	Fresh	Food	30000	individual	30000	individual		30000	X	X
2011-02-18	B	Market	Trade	NA	NA	Kasi	Vientiane	Lao PDR	North	05:30:00	06:10:00	1	3	3.3	Gallus gallus	Aves	Galliformes	Phasianidae	Gallus	Gallus gallus	Red Junglefowl	LC	III	X	X	M	A	High	Whole individual	1	individual	1	individual	0.914	0.914	NA	NA	Dead	Fresh	Food	40000	individual	40000	individual		40000	X	X
2011-02-18	B	Market	Trade	NA	NA	Kasi	Vientiane	Lao PDR	North	05:30:00	06:10:00	1	3	3.4	Sciuridae	Mammalia	Rodentia	Sciuridae			Squirrel	LC	III	GT-VU	LKL	X	A	High	Whole individual	4	individual	4	individual	0.2905	1.162	NA	NA	Dead	smoke	Food	NA		X	X	X	X	X	X
2011-02-18	B	Market	Trade	NA	NA	Kasi	Vientiane	Lao PDR	North	05:30:00	06:10:00	1	3	3.5	Phasianidae	Aves	Galliformes	Phasianidae			Partridge	X	X	X	X	X	A	High	Whole individual	1	individual	1	individual	0.33	0.33	NA	NA	Dead	Fresh	Food	NA		X	X	X	X	X	24
2011-02-18	B	Market	Trade	NA	NA	Kasi	Vientiane	Lao PDR	North	05:30:00	06:10:00	1	4	4.1	Sciuridae	Mammalia	Rodentia	Sciuridae			Squirrel	LC	III	GT-VU	LKL	X	A	High	Whole individual	2	individual	2	individual	0.2905	0.581	NA	NA	Dead	smoke	Food	NA		X	X	X	X	X	X
2011-02-18	B	Market	Trade	NA	NA	Kasi	Vientiane	Lao PDR	North	05:30:00	06:10:00	1	5	5.1	Pycnonotidae	Aves	Passeriformes	Pycnonotidae			Bulbul	X	X	X	X	X	A	High	Whole individual	6	individual	6	individual	0.0295	0.177	3	2	Dead	Fresh	Food	10000	3 individual	3333	individual		20000	X	X
2011-02-18	B	Market	Trade	NA	NA	Kasi	Vientiane	Lao PDR	North	05:30:00	06:10:00	1	6	6.1	Pteropodidae	Mammalia	Chiroptera	Pteropodidae			Bat	X	II	X	X	X	A	High	Whole individual	20	individual	20	individual	0.116	2.32	2	10	Dead	Fresh	Food	10000	2 individual	5000	individual		100000	X	X
2011-02-18	B	Market	Trade	NA	NA	Kasi	Vientiane	Lao PDR	North	05:30:00	06:10:00	1	7	7.1	Gallus gallus	Aves	Galliformes	Phasianidae	Gallus	Gallus gallus	Red Junglefowl	LC	III	X	X	F	A	High	Whole individual	2	individual	2	individual	0.914	1.828	NA	NA	Dead	Fresh	Food	NA		X	X	X	X	X	X
2011-02-18	B	Market	Trade	NA	NA	Kasi	Vientiane	Lao PDR	North	05:30:00	06:10:00	1	8	8.1	Gallus gallus	Aves	Galliformes	Phasianidae	Gallus	Gallus gallus	Red Junglefowl	LC	III	X	X	M	A	High	Whole individual	1	individual	1	individual	0.914	0.914	NA	NA	Dead	Fresh	Food	NA		X	X	X	X	X	X
2011-02-18	M57	Market	Trade	NA	NA	Vang Vieng	Vientiane	Lao PDR	North	10:30:00	12:10:00	1	1	1.1	Polyplectron bicalcaratum	Aves	Galliformes	Phasianidae	Polyplectron	Polyplectron bicalcaratum	Grey Peacock-Pheasant	LC	I	X	X	M	A	High	Whole individual	1	individual	1	individual	0.582	0.582	NA	NA	Dead	Fresh	Food	100000	individual	100000	individual		100000	X	24
2011-02-18	M57	Market	Trade	NA	NA	Vang Vieng	Vientiane	Lao PDR	North	10:30:00	12:10:00	1	1	1.2	Phasianidae	Aves	Galliformes	Phasianidae			Partridge	X	X	X	X	X	A	High	Whole individual	1	individual	1	individual	0.33	0.33	NA	NA	Dead	Fresh	Food	50000	individual	50000	individual		50000	X	24
2011-02-19	B	Market	Trade	NA	NA	Kasi	Vientiane	Lao PDR	North	05:48:00	07:30:00	1	1	1.1	Sciuridae	Mammalia	Rodentia	Sciuridae			Squirrel	LC	III	GT-VU	LKL	X	A	High	Whole individual	4	individual	4	individual	0.2905	1.162	NA	NA	Dead	smoke	Food	20000	individual	20000	individual		80000	X	X
2011-02-19	B	Market	Trade	NA	NA	Kasi	Vientiane	Lao PDR	North	05:48:00	07:30:00	1	2	2.1	Pycnonotidae	Aves	Passeriformes	Pycnonotidae			Bulbul	X	X	X	X	X	A	High	Whole individual	15	individual	15	individual	0.0295	0.4425	5	3	Dead	Fresh	Food	10000	5 individual	2000	individual		30000	X	X
2011-02-19	B	Market	Trade	NA	NA	Kasi	Vientiane	Lao PDR	North	05:48:00	07:30:00	1	2	2.2	Sciuridae	Mammalia	Rodentia	Sciuridae			Squirrel	LC	III	GT-VU	LKL	X	A	High	Whole individual	9	individual	9	individual	0.2905	2.6145	NA	NA	Dead	smoke	Food	20000	individual	20000	individual		180000	X	X
2011-02-19	B	Market	Trade	NA	NA	Kasi	Vientiane	Lao PDR	North	05:48:00	07:30:00	1	2	2.3	Viverridae	Mammalia	Carnivora	Viverridae			Civet	X	II	X	PARL	X	A	High	Whole individual	1	individual	1	individual	3	3	NA	NA	Dead	smoke	Food	60000	individual	60000	individual		60000	X	X
2011-02-19	B	Market	Trade	NA	NA	Kasi	Vientiane	Lao PDR	North	05:48:00	07:30:00	1	2	2.4	Gallus gallus	Aves	Galliformes	Phasianidae	Gallus	Gallus gallus	Red Junglefowl	LC	III	X	X	X	A	High	Whole individual	2	individual	2	individual	0.914	1.828	NA	NA	Dead	Fresh	Food	40000	individual	40000	individual		80000	X	X
2011-02-19	B	Market	Trade	NA	NA	Kasi	Vientiane	Lao PDR	North	05:48:00	07:30:00	1	2	2.5	Rhizomys	Mammalia	Rodentia	Spalacidae	Rhizomys		Bamboo Rat	LC	II	X	X	X	A	High	Whole individual	1	individual	1	individual	2	2	NA	NA	Dead	Fresh	Food	100000	individual	100000	individual		100000	X	X
2011-02-19	B	Market	Trade	NA	NA	Kasi	Vientiane	Lao PDR	North	05:48:00	07:30:00	1	3	3.1	Tupaia belangeri	Mammalia	Scandentia	Tupaiidae	Tupaia	Tupaia belangeri	Northern treeshrew	LC	II	X	LKL	X	A	High	Whole individual	2	individual	2	individual	0.2	0.4	NA	NA	Dead	Fresh	Food	15000	individual	15000	individual		30000	X	X
2011-02-19	B	Market	Trade	NA	NA	Kasi	Vientiane	Lao PDR	North	05:48:00	07:30:00	1	3	3.2	Sciuridae	Mammalia	Rodentia	Sciuridae			Squirrel	LC	III	GT-VU	LKL	X	A	High	Whole individual	1	individual	1	individual	0.2905	0.2905	NA	NA	Dead	smoke	Food	20000	individual	20000	individual		20000	X	X
2011-02-19	B	Market	Trade	NA	NA	Kasi	Vientiane	Lao PDR	North	05:48:00	07:30:00	1	4	4.1	Sciuridae	Mammalia	Rodentia	Sciuridae			Squirrel	LC	III	GT-VU	LKL	X	A	High	Whole individual	2	individual	2	individual	0.2905	0.581	NA	NA	Dead	smoke	Food	20000	individual	20000	individual		40000	X	X
2011-02-19	B	Market	Trade	NA	NA	Kasi	Vientiane	Lao PDR	North	05:48:00	07:30:00	1	4	4.2	Tupaia belangeri	Mammalia	Scandentia	Tupaiidae	Tupaia	Tupaia belangeri	Northern treeshrew	LC	II	X	LKL	X	A	High	Whole individual	3	individual	3	individual	0.2	0.6	NA	NA	Dead	Fresh	Food	15000	individual	15000	individual		45000	X	X
2011-02-19	B	Market	Trade	NA	NA	Kasi	Vientiane	Lao PDR	North	05:48:00	07:30:00	1	5	5.1	Sciuridae	Mammalia	Rodentia	Sciuridae			Squirrel	LC	III	GT-VU	LKL	X	A	High	Whole individual	2	individual	2	individual	0.2905	0.581	NA	NA	Dead	smoke	Food	20000	individual	20000	individual		40000	X	X
2011-02-19	B	Market	Trade	NA	NA	Kasi	Vientiane	Lao PDR	North	05:48:00	07:30:00	1	6	6.1	Rhizomys	Mammalia	Rodentia	Spalacidae	Rhizomys		Bamboo Rat	LC	II	X	X	X	A	High	Whole individual	1	individual	1	individual	2	2	NA	NA	Dead	Fresh	Food	120000	individual	120000	individual		120000	X	X
2011-02-19	B	Market	Trade	NA	NA	Kasi	Vientiane	Lao PDR	North	05:48:00	07:30:00	1	6	6.2	Sciuridae	Mammalia	Rodentia	Sciuridae			Squirrel	LC	III	GT-VU	LKL	X	A	High	Whole individual	1	individual	1	individual	0.2905	0.2905	NA	NA	Dead	smoke	Food	20000	individual	20000	individual		20000	X	X
2011-02-20	M48	Roadside market	Trade	NA	NA	Namo	Oudomxay	Lao PDR	North	11:25:00	11:40:00	1	1	1.1	Columba punicea	Aves	Columbiformes	Columbidae	Columba	Columba punicea	Pale-capped Pigeon	VU	II	GT-VU	LKL	X	A	Medium	Whole individual	4	individual	4	individual	0.44	1.76	2	2	Alive	Alive	Pet	150000	2 individual	75000	individual		300000	X	24
2011-02-20	M48	Roadside market	Trade	NA	NA	Namo	Oudomxay	Lao PDR	North	11:25:00	11:40:00	1	1	1.2	Strigidae	Aves	Strigiformes	Strigidae			Owl	X	II	X	X	X	A	High	Whole individual	1	individual	1	individual	2.2655	2.2655	NA	NA	Alive	Alive	Pet	10000	individual	10000	individual		10000	X	24
2011-02-20	M48	Roadside market	Trade	NA	NA	Namo	Oudomxay	Lao PDR	North	11:25:00	11:40:00	1	2	2.1	Sciuridae	Mammalia	Rodentia	Sciuridae			Squirrel	LC	III	GT-VU	LKL	X	A	High	Whole individual	6	individual	6	individual	0.2905	1.743	NA	NA	Dead	smoke	Food	NA		X	X	X	X	X	24
2011-02-20	M48	Roadside market	Trade	NA	NA	Namo	Oudomxay	Lao PDR	North	11:25:00	11:40:00	1	2	2.2	Columba punicea	Aves	Columbiformes	Columbidae	Columba	Columba punicea	Pale-capped Pigeon	VU	II	GT-VU	LKL	X	A	Medium	Whole individual	2	individual	2	individual	0.44	0.88	2	1	Alive	Alive	Pet	100000	2 individual	50000	individual		100000	X	24
2011-02-20	M48	Roadside market	Trade	NA	NA	Namo	Oudomxay	Lao PDR	North	11:25:00	11:40:00	1	3	3.1	Sciuridae	Mammalia	Rodentia	Sciuridae			Squirrel	LC	III	GT-VU	LKL	X	A	High	Whole individual	3	individual	3	individual	0.2905	0.8715	NA	NA	Dead	smoke	Food	20000	individual	20000	individual		60000	X	X
2011-02-20	M48	Roadside market	Trade	NA	NA	Namo	Oudomxay	Lao PDR	North	11:25:00	11:40:00	1	4	4.1	Sciuridae	Mammalia	Rodentia	Sciuridae			Squirrel	LC	III	GT-VU	LKL	X	A	High	Whole individual	10	individual	10	individual	0.2905	2.905	NA	NA	Dead	smoke	Food	NA		X	X	X	X	X	X
2011-02-20	M48	Roadside market	Trade	NA	NA	Namo	Oudomxay	Lao PDR	North	11:25:00	11:40:00	1	5	5.1	Strigidae	Aves	Strigiformes	Strigidae			Owl	X	II	X	X	X	A	High	Whole individual	1	individual	1	individual	2.2655	2.2655	NA	NA	Alive	Alive	Pet	10000	individual	10000	individual		10000	X	X
2011-02-20	M48	Roadside market	Trade	NA	NA	Namo	Oudomxay	Lao PDR	North	11:25:00	11:40:00	1	6	6.1	Polyplectron bicalcaratum	Aves	Galliformes	Phasianidae	Polyplectron	Polyplectron bicalcaratum	Grey Peacock-Pheasant	LC	I	X	X	X	A	Medium	Whole individual	1	individual	1	individual	0.582	0.582	NA	NA	Alive	Alive	Pet	NA		X	X	X	X	X	X
2011-02-20	M48	Roadside market	Trade	NA	NA	Namo	Oudomxay	Lao PDR	North	11:25:00	11:40:00	1	7	7.1	Garrulax leucolophus	Aves	Passeriformes	Leiothrichidae	Garrulax	Garrulax leucolophus	White-crested Laughingthrush	LC	X	X	X	X	A	Medium	Whole individual	1	individual	1	individual	0.12	0.12	NA	NA	Dead	Fresh	Food	NA		X	X	X	X	X	X
2011-02-24	D	Market	Trade	NA	NA	Vang Vieng	Vientiane	Lao PDR	North	17:30:00	18:10:00	0	1	1.1	Sciuridae	Mammalia	Rodentia	Sciuridae			Squirrel	LC	III	GT-VU	LKL	X	A	High	Whole individual	1	individual	1	individual	0.2905	0.2905	NA	NA	Dead	smoke	Food	20000	individual	20000	individual		20000	X	X
2011-02-24	D	Market	Trade	NA	NA	Vang Vieng	Vientiane	Lao PDR	North	17:30:00	18:10:00	0	2	2.1	Pycnonotidae	Aves	Passeriformes	Pycnonotidae			Bulbul	X	X	X	X	X	A	High	Whole individual	25	individual	25	individual	0.0295	0.7375	5	5	Dead	Fresh	Food	10000	5 individual	2000	individual		50000	X	X
2011-02-24	D	Market	Trade	NA	NA	Vang Vieng	Vientiane	Lao PDR	North	17:30:00	18:10:00	0	2	2.2	Sciuridae	Mammalia	Rodentia	Sciuridae			Squirrel	LC	III	GT-VU	LKL	X	A	High	Whole individual	2	individual	2	individual	0.2905	0.581	NA	NA	Dead	smoke	Food	25000	individual	25000	individual		50000	X	X
2011-02-24	D	Market	Trade	NA	NA	Vang Vieng	Vientiane	Lao PDR	North	17:30:00	18:10:00	0	3	3.1	Viverridae	Mammalia	Carnivora	Viverridae			Civet	X	II	X	PARL	X	A	High	Whole individual	1	individual	1	individual	3	3	NA	NA	Dead	smoke	Food	NA		X	X	X	X	X	X
2011-02-25	M57	Market	Trade	NA	NA	Vang Vieng	Vientiane	Lao PDR	North	11:45:00	13:40:00	1	1	1.1	Viverridae	Mammalia	Carnivora	Viverridae			Civet	X	II	X	PARL	X	A	High	Whole individual	2	individual	2	individual	3	6	NA	NA	Dead	smoke	Food	NA		X	X	X	X	X	X
2011-02-25	M57	Market	Trade	NA	NA	Vang Vieng	Vientiane	Lao PDR	North	11:45:00	13:40:00	1	1	1.2	Sciuridae	Mammalia	Rodentia	Sciuridae			Squirrel	LC	III	GT-VU	LKL	X	A	High	Whole individual	1	individual	1	individual	0.2905	0.2905	NA	NA	Dead	smoke	Food	NA		X	X	X	X	X	X
2011-02-25	D	Market	Trade	NA	NA	Vang Vieng	Vientiane	Lao PDR	North	16:00:00	17:45:00	0	1	1.1	Viverridae	Mammalia	Carnivora	Viverridae			Civet	X	II	X	PARL	X	A	High	Whole individual	1	individual	1	individual	3	3	NA	NA	Dead	smoke	Food	NA		X	X	X	X	X	X
2011-02-25	D	Market	Trade	NA	NA	Vang Vieng	Vientiane	Lao PDR	North	16:00:00	17:45:00	0	1	1.2	Sciuridae	Mammalia	Rodentia	Sciuridae			Squirrel	LC	III	GT-VU	LKL	X	A	High	Whole individual	2	individual	2	individual	0.2905	0.581	NA	NA	Dead	smoke	Food	NA		X	X	X	X	X	X
2011-02-25	D	Market	Trade	NA	NA	Vang Vieng	Vientiane	Lao PDR	North	16:00:00	17:45:00	0	2	2.1	Pteropodidae	Mammalia	Chiroptera	Pteropodidae			Bat	X	II	X	X	X	A	High	Whole individual	5	individual	5	individual	0.116	0.58	NA	NA	Dead	Fresh	Food	NA		X	X	X	X	X	X
2011-02-25	D	Market	Trade	NA	NA	Vang Vieng	Vientiane	Lao PDR	North	16:00:00	17:45:00	0	2	2.2	Sciuridae	Mammalia	Rodentia	Sciuridae			Squirrel	LC	III	GT-VU	LKL	X	A	High	Whole individual	2	individual	2	individual	0.2905	0.581	NA	NA	Dead	smoke	Food	NA		X	X	X	X	X	X
2011-02-26	D	Market	Trade	NA	NA	Vang Vieng	Vientiane	Lao PDR	North	06:30:00	08:45:00	1	1	1.1	Sciuridae	Mammalia	Rodentia	Sciuridae			Squirrel	LC	III	GT-VU	LKL	X	A	High	Whole individual	4	individual	4	individual	0.2905	1.162	NA	NA	Dead	smoke	Food	NA		X	X	X	X	X	X
2011-02-26	D	Market	Trade	NA	NA	Vang Vieng	Vientiane	Lao PDR	North	06:30:00	08:45:00	1	2	2.1	Tupaia belangeri	Mammalia	Scandentia	Tupaiidae	Tupaia	Tupaia belangeri	Northern treeshrew	LC	II	X	LKL	X	A	High	Whole individual	2	individual	2	individual	0.2	0.4	NA	NA	Dead	Fresh	Food	NA		X	X	X	X	X	X
2011-02-26	D	Market	Trade	NA	NA	Vang Vieng	Vientiane	Lao PDR	North	06:30:00	08:45:00	1	2	2.2	Atherurus macrourus	Mammalia	Rodentia	Hystricidae	Atherurus	Atherurus macrourus	Brush-tailed Porcupine	LC	II	X	X	X	A	High	Whole individual	2	individual	2	individual	3.7	7.4	NA	NA	Dead	Fresh	Food	NA		X	X	X	X	X	X
2011-02-27	B	Market	Trade	NA	NA	Kasi	Vientiane	Lao PDR	North	05:30:00	08:15:00	1	1	1.1	Rousettus	Mammalia	Chiroptera	Pteropodidae	Rousettus		Bat	X	II	X	X	X	A	High	Whole individual	12	individual	12	individual	0.116	1.392	NA	NA	Dead	Fresh	Food	NA		X	X	X	X	X	X
2011-02-27	B	Market	Trade	NA	NA	Kasi	Vientiane	Lao PDR	North	05:30:00	08:15:00	1	2	2.1	Sciuridae	Mammalia	Rodentia	Sciuridae			Squirrel	LC	III	GT-VU	LKL	X	A	High	Whole individual	1	individual	1	individual	0.2905	0.2905	NA	NA	Dead	smoke	Food	NA		X	X	X	X	X	X
2011-02-27	B	Market	Trade	NA	NA	Kasi	Vientiane	Lao PDR	North	05:30:00	08:15:00	1	2	2.2	Pteropodidae	Mammalia	Chiroptera	Pteropodidae			Bat	X	II	X	X	X	A	High	Whole individual	9	individual	9	individual	0.116	1.044	NA	NA	Dead	Fresh	Food	NA		X	X	X	X	X	X
2011-02-27	G	Market	Trade	NA	NA	Paek	Xieng Khouang	Lao PDR	North	17:45:00	18:13:00	0	1	1.1	Rhizomys	Mammalia	Rodentia	Spalacidae	Rhizomys		Bamboo Rat	LC	II	X	X	X	A	High	Whole individual	4	individual	4	individual	2	8	NA	NA	Alive	Alive	Pet	NA		X	X	X	X	X	X
2011-02-27	G	Market	Trade	NA	NA	Paek	Xieng Khouang	Lao PDR	North	17:45:00	18:13:00	0	2	2.1	Rhizomys	Mammalia	Rodentia	Spalacidae	Rhizomys		Bamboo Rat	LC	II	X	X	X	A	High	Whole individual	3	individual	3	individual	2	6	NA	NA	Alive	Alive	Pet	NA		X	X	X	X	X	X
2011-02-28	G	Market	Trade	NA	NA	Paek	Xieng Khouang	Lao PDR	North	09:35:00	10:00:00	1	1	1.1	Rhizomys	Mammalia	Rodentia	Spalacidae	Rhizomys		Bamboo Rat	LC	II	X	X	X	A	High	Whole individual	4	individual	4	individual	2	8	NA	NA	Alive	Alive	Pet	NA		X	X	X	X	X	X
2011-02-28	G	Market	Trade	NA	NA	Paek	Xieng Khouang	Lao PDR	North	09:35:00	10:00:00	1	2	2.1	Rhizomys	Mammalia	Rodentia	Spalacidae	Rhizomys		Bamboo Rat	LC	II	X	X	X	A	High	Whole individual	2	individual	2	individual	2	4	NA	NA	Alive	Alive	Pet	NA		X	X	X	X	X	X
2011-03-01	G	Market	Trade	NA	NA	Paek	Xieng Khouang	Lao PDR	North	07:10:00	07:50:00	1	1	1.1	Rhizomys	Mammalia	Rodentia	Spalacidae	Rhizomys		Bamboo Rat	LC	II	X	X	X	A	High	Whole individual	2	individual	2	individual	2	4	NA	NA	Alive	Alive	Pet	NA		X	X	X	X	X	X
2011-03-01	G	Market	Trade	NA	NA	Paek	Xieng Khouang	Lao PDR	North	07:10:00	07:50:00	1	1	1.2	Sciuridae	Mammalia	Rodentia	Sciuridae			Squirrel	LC	III	GT-VU	LKL	X	A	High	Whole individual	1	individual	1	individual	0.2905	0.2905	NA	NA	Dead	smoke	Food	NA		X	X	X	X	X	X
2011-03-01	G	Market	Trade	NA	NA	Paek	Xieng Khouang	Lao PDR	North	07:10:00	07:50:00	1	1	1.3	Gallus gallus	Aves	Galliformes	Phasianidae	Gallus	Gallus gallus	Red Junglefowl	LC	III	X	X	X	A	High	Whole individual	2	individual	2	individual	0.914	1.828	NA	NA	Dead	Fresh	Food	NA		X	X	X	X	X	X
2011-03-01	G	Market	Trade	NA	NA	Paek	Xieng Khouang	Lao PDR	North	07:10:00	07:50:00	1	2	2.1	Rhizomys	Mammalia	Rodentia	Spalacidae	Rhizomys		Bamboo Rat	LC	II	X	X	X	A	High	Whole individual	4	individual	4	individual	2	8	NA	NA	Alive	Alive	Pet	NA		X	X	X	X	X	X
2011-03-01	G	Market	Trade	NA	NA	Paek	Xieng Khouang	Lao PDR	North	07:10:00	07:50:00	1	3	3.1	Rhizomys	Mammalia	Rodentia	Spalacidae	Rhizomys		Bamboo Rat	LC	II	X	X	X	A	High	Whole individual	6	individual	6	individual	2	12	NA	NA	Alive	Alive	Pet	NA		X	X	X	X	X	X
2011-03-01	G	Market	Trade	NA	NA	Paek	Xieng Khouang	Lao PDR	North	07:10:00	07:50:00	1	4	4.1	Rhizomys	Mammalia	Rodentia	Spalacidae	Rhizomys		Bamboo Rat	LC	II	X	X	X	A	High	Whole individual	2	individual	2	individual	2	4	NA	NA	Alive	Alive	Pet	NA		X	X	X	X	X	X
2011-03-01	G	Market	Trade	NA	NA	Paek	Xieng Khouang	Lao PDR	North	07:10:00	07:50:00	1	5	5.1	Rhizomys	Mammalia	Rodentia	Spalacidae	Rhizomys		Bamboo Rat	LC	II	X	X	X	A	High	Whole individual	4	individual	4	individual	2	8	NA	NA	Alive	Alive	Pet	NA		X	X	X	X	X	X
2011-03-01	G	Market	Trade	NA	NA	Paek	Xieng Khouang	Lao PDR	North	07:10:00	07:50:00	1	5	5.2	Viverridae	Mammalia	Carnivora	Viverridae			Civet	X	II	X	PARL	X	A	High	Whole individual	1	individual	1	individual	3	3	NA	NA	Dead	smoke	Food	NA		X	X	X	X	X	X
2011-03-01	G	Market	Trade	NA	NA	Paek	Xieng Khouang	Lao PDR	North	07:10:00	07:50:00	1	6	6.1	Atherurus macrourus	Mammalia	Rodentia	Hystricidae	Atherurus	Atherurus macrourus	Brush-tailed Porcupine	LC	II	X	X	X	A	High	Whole individual	1	individual	1	individual	3.7	3.7	NA	NA	Dead	Fresh	Food	NA		X	X	X	X	X	X
2011-03-01	G	Market	Trade	NA	NA	Paek	Xieng Khouang	Lao PDR	North	07:10:00	07:50:00	1	6	6.2	Rhizomys	Mammalia	Rodentia	Spalacidae	Rhizomys		Bamboo Rat	LC	II	X	X	X	A	High	Whole individual	2	individual	2	individual	2	4	NA	NA	Alive	Alive	Pet	NA		X	X	X	X	X	X
2011-03-01	G	Market	Trade	NA	NA	Paek	Xieng Khouang	Lao PDR	North	07:10:00	07:50:00	1	7	7.1	Petaurista	Mammalia	Rodentia	Sciuridae	Petaurista		Giant flying squirrel	LC	X	X	X	X	A	High	Whole individual	1	individual	1	individual	2.8	2.8	NA	NA	Dead	Fresh	Food	NA		X	X	X	X	X	X
2011-03-01	G	Market	Trade	NA	NA	Paek	Xieng Khouang	Lao PDR	North	07:10:00	07:50:00	1	7	7.2	Gallus gallus	Aves	Galliformes	Phasianidae	Gallus	Gallus gallus	Red Junglefowl	LC	III	X	X	X	A	High	Whole individual	1	individual	1	individual	0.914	0.914	NA	NA	Dead	Fresh	Food	NA		X	X	X	X	X	X
2011-03-01	G	Market	Trade	NA	NA	Paek	Xieng Khouang	Lao PDR	North	07:10:00	07:50:00	1	7	7.3	Aves	Aves					Wild bird	X	X	X	X	X	A	High	Whole individual	5	individual	5	individual	0.0325	0.1625	NA	NA	Dead	Fresh	Food	NA		X	X	X	X	X	X
2011-03-01	G	Market	Trade	NA	NA	Paek	Xieng Khouang	Lao PDR	North	07:10:00	07:50:00	1	7	7.4	Sciuridae	Mammalia	Rodentia	Sciuridae			Squirrel	LC	III	GT-VU	LKL	X	A	High	Whole individual	2	individual	2	individual	0.2905	0.581	NA	NA	Dead	smoke	Food	NA		X	X	X	X	X	X
2011-03-01	G	Market	Trade	NA	NA	Paek	Xieng Khouang	Lao PDR	North	07:10:00	07:50:00	1	7	7.5	Tupaia belangeri	Mammalia	Scandentia	Tupaiidae	Tupaia	Tupaia belangeri	Northern treeshrew	LC	II	X	LKL	X	A	High	Whole individual	1	individual	1	individual	0.2	0.2	NA	NA	Dead	Fresh	Food	NA		X	X	X	X	X	X
2011-05-18	M03	Roadside market	Trade	NA	NA	Pathoumphone	Champasak	Lao PDR	South	09:00:00	10:30:00	1	1	1.1	Varanus bengalensis	Reptilia	Squamata	Varanidae	Varanus	Varanus bengalensis	Monitor Lizard	LC	II	X	PARL	X	X	High	Whole individual	1	individual	1	individual	10	10	NA	NA	Dead	Fresh	Food	50000	kg	500000	individual		500000	X	24
2011-05-18	M03	Roadside market	Trade	NA	NA	Pathoumphone	Champasak	Lao PDR	South	09:00:00	10:30:00	1	1	1.2	Gallus gallus	Aves	Galliformes	Phasianidae	Gallus	Gallus gallus	Red Junglefowl	LC	III	X	X	X	X	High	Whole individual	1	individual	1	individual	0.914	0.914	NA	NA	Dead	Fresh	Food	40000	individual	40000	individual		40000	X	24
2011-05-18	M03	Roadside market	Trade	NA	NA	Pathoumphone	Champasak	Lao PDR	South	09:00:00	10:30:00	1	1	1.3	Callosciurus erythraeus	Mammalia	Rodentia	Sciuridae	Callosciurus	Callosciurus erythraeus	Pallas's Squirrel	LC	III	X	X	X	X	High	Whole individual	1	individual	1	individual	0.385	0.385	NA	NA	Dead	Fresh	Food	20000	individual	20000	individual		20000	X	24
2011-05-19	M82	Roadside market	Trade	NA	NA	Khong	Champasak	Lao PDR	South	09:15:00	10:12:00	1	1	1.1	Varanus bengalensis	Reptilia	Squamata	Varanidae	Varanus	Varanus bengalensis	Monitor Lizard	LC	II	X	PARL	X	X	High	Whole individual	1	individual	1	individual	10	10	NA	NA	Alive	Alive	Food	50000	kg	500000	individual		500000	Cambodia	X
2011-05-19	M82	Roadside market	Trade	NA	NA	Khong	Champasak	Lao PDR	South	09:15:00	10:12:00	1	2	2.1	Geoemydidae	Reptilia	Testudines	Geoemydidae			Turtle	EN, VU, NT	II	X	X	X	X	High	Whole individual	1	individual	1	individual	3.2	3.2	NA	NA	Alive	Alive	Food	50000	individual	50000	individual		50000	X	X
2011-05-19	M82	Roadside market	Trade	NA	NA	Khong	Champasak	Lao PDR	South	09:15:00	10:12:00	1	2	2.2	Varanus bengalensis	Reptilia	Squamata	Varanidae	Varanus	Varanus bengalensis	Monitor Lizard	LC	II	X	PARL	X	X	High	Whole individual	5	individual	5	individual	10	50	NA	NA	Alive	Alive	Food	50000	kg	500000	individual		2500000	X	X
2011-05-20	M38	Roadside market	Trade	NA	NA	Khong	Champasak	Lao PDR	South	06:30:00	07:30:00	1	1	1.1	Varanus bengalensis	Reptilia	Squamata	Varanidae	Varanus	Varanus bengalensis	Monitor Lizard	LC	II	X	PARL	X	X	High	Whole individual	1	individual	1	individual	10	10	NA	NA	Alive	Alive	Food	60000	individual	60000	individual		60000	X	5
2011-05-21	M64	Market	Trade	NA	NA	Samakkhixai	Attapeu	Lao PDR	South	15:30:00	16:10:00	0	1	1.1	Varanus bengalensis	Reptilia	Squamata	Varanidae	Varanus	Varanus bengalensis	Monitor Lizard	LC	II	X	PARL	X	X	High	Part	4	individual	4	individual	10	40	NA	NA	Dead	Fresh	Food	100000	kg	1000000	individual		4000000	X	X
2011-05-21	M64	Market	Trade	NA	NA	Samakkhixai	Attapeu	Lao PDR	South	15:30:00	16:10:00	0	2	2.1	Sciuridae	Mammalia	Rodentia	Sciuridae			Squirrel	LC	III	GT-VU	LKL	X	X	High	Whole individual	4	individual	4	individual	0.2905	1.162	NA	NA	Dead	smoke	Food	25000	individual	25000	individual		100000	X	X
2011-05-21	M64	Market	Trade	NA	NA	Samakkhixai	Attapeu	Lao PDR	South	15:30:00	16:10:00	0	2	2.2	Viverridae	Mammalia	Carnivora	Viverridae			Civet	X	II	X	PARL	X	X	High	Whole individual	1	individual	1	individual	3	3	NA	NA	Dead	Fresh	Food	150000	individual	150000	individual		150000	X	X
2011-05-21	M64	Market	Trade	NA	NA	Samakkhixai	Attapeu	Lao PDR	South	15:30:00	16:10:00	0	3	3.1	Varanus bengalensis	Reptilia	Squamata	Varanidae	Varanus	Varanus bengalensis	Monitor Lizard	LC	II	X	PARL	X	X	High	Part	3	kg	1	individual	NA	3	NA	NA	Dead	Fresh	Food	100000	kg	100000	kg		300000	X	X
2011-05-21	M64	Market	Trade	NA	NA	Samakkhixai	Attapeu	Lao PDR	South	15:30:00	16:10:00	0	4	4.1	Varanus bengalensis	Reptilia	Squamata	Varanidae	Varanus	Varanus bengalensis	Monitor Lizard	LC	II	X	PARL	X	X	High	Part	3	kg	NA	NA	NA	3	NA	NA	Dead	Fresh	Food	100000	kg	100000	kg		300000	X	X
2011-05-21	M64	Market	Trade	NA	NA	Samakkhixai	Attapeu	Lao PDR	South	15:30:00	16:10:00	0	4	4.2	Varanus bengalensis	Reptilia	Squamata	Varanidae	Varanus	Varanus bengalensis	Monitor Lizard	LC	II	X	PARL	X	X	High	Whole individual	2	individual	2	individual	10	20	NA	NA	Dead	Fresh	Food	100000	individual	100000	individual		200000	X	X
2011-05-21	M64	Market	Trade	NA	NA	Samakkhixai	Attapeu	Lao PDR	South	15:30:00	16:10:00	0	5	5.1	Varanus bengalensis	Reptilia	Squamata	Varanidae	Varanus	Varanus bengalensis	Monitor Lizard	LC	II	X	PARL	X	X	High	Part	8	kg	1	individual	NA	8	NA	NA	Dead	Fresh	Food	100000	kg	100000	kg		800000	X	X
2011-05-21	M64	Market	Trade	NA	NA	Samakkhixai	Attapeu	Lao PDR	South	15:30:00	16:10:00	0	5	5.2	Sus scrofa	Mammalia	Artiodactyla	Suidae	Sus	Sus scrofa	Wild boar	LC	III	X	LKL	X	X	High	Part	10	kg	1	individual	NA	10	NA	NA	Dead	Fresh	Food	50000	kg	50000	kg		500000	X	X
2011-05-21	M64	Market	Trade	NA	NA	Samakkhixai	Attapeu	Lao PDR	South	15:30:00	16:10:00	0	6	6.1	Tragulus kanchil	Mammalia	Artiodactyla	Tragulidae	Tragulus	Tragulus kanchil	Lesser mouse-deer	LC	II	X	X	X	X	Medium	Whole individual	1	individual	1	individual	2.25	2.25	NA	NA	Dead	Fresh	Food	100000	individual	100000	individual		100000	X	X
2011-05-21	M64	Market	Trade	NA	NA	Samakkhixai	Attapeu	Lao PDR	South	15:30:00	16:10:00	0	6	6.2	Petaurista	Mammalia	Rodentia	Sciuridae	Petaurista		Giant flying squirrel	LC	X	X	X	X	X	High	Whole individual	1	individual	1	individual	2.8	2.8	NA	NA	Dead	Fresh	Food	200000	individual	200000	individual		200000	X	X
2011-05-21	M64	Market	Trade	NA	NA	Samakkhixai	Attapeu	Lao PDR	South	15:30:00	16:10:00	0	6	6.3	Viverridae	Mammalia	Carnivora	Viverridae			Civet	X	II	X	PARL	X	X	High	Whole individual	1	individual	1	individual	3	3	NA	NA	Alive	Alive	Food	180000	individual	180000	individual		180000	X	X
2011-05-22	M64	Market	Trade	NA	NA	Samakkhixai	Attapeu	Lao PDR	South	05:30:00	06:10:00	1	1	1.1	Varanus salvator	Reptilia	Squamata	Varanidae	Varanus	Varanus salvator	Water monitor	LC	II	X	PARL	X	X	High	Whole individual	1	individual	1	individual	1	1	NA	NA	Alive	Alive	Food	100000	kg	100000	kg	X	X	X	X
2011-05-22	M64	Market	Trade	NA	NA	Samakkhixai	Attapeu	Lao PDR	South	05:30:00	06:10:00	1	1	1.2	Tragulus kanchil	Mammalia	Artiodactyla	Tragulidae	Tragulus	Tragulus kanchil	Lesser mouse-deer	LC	II	X	X	X	X	Medium	Whole individual	2	individual	2	individual	2.25	4.5	NA	NA	Dead	Fresh	Food	150000	individual	150000	individual		300000	X	X
2011-05-22	M64	Market	Trade	NA	NA	Samakkhixai	Attapeu	Lao PDR	South	05:30:00	06:10:00	1	1	1.3	Petaurista	Mammalia	Rodentia	Sciuridae	Petaurista		Giant flying squirrel	LC	X	X	X	X	X	High	Whole individual	1	individual	1	individual	2.8	2.8	NA	NA	Dead	Fresh	Food	180000	individual	180000	individual		180000	X	X
2011-05-22	M64	Market	Trade	NA	NA	Samakkhixai	Attapeu	Lao PDR	South	05:30:00	06:10:00	1	1	1.4	Sciuridae	Mammalia	Rodentia	Sciuridae			Squirrel	LC	III	GT-VU	LKL	X	X	High	Whole individual	2	individual	2	individual	0.2905	0.581	NA	NA	Dead	Fresh	Food	25000	individual	25000	individual		50000	X	X
2011-05-22	M64	Market	Trade	NA	NA	Samakkhixai	Attapeu	Lao PDR	South	05:30:00	06:10:00	1	2	2.1	Varanus salvator	Reptilia	Squamata	Varanidae	Varanus	Varanus salvator	Water monitor	LC	II	X	PARL	X	X	High	Part	1	individual	1	individual	1	1	NA	NA	Dead	Fresh	Food	60000	kg	60000	kg	X	X	X	X
2011-05-22	M64	Market	Trade	NA	NA	Samakkhixai	Attapeu	Lao PDR	South	05:30:00	06:10:00	1	2	2.2	Varanus bengalensis	Reptilia	Squamata	Varanidae	Varanus	Varanus bengalensis	Monitor Lizard	LC	II	X	PARL	X	X	High	Whole individual	5	individual	5	individual	10	50	NA	NA	Dead	Fresh	Food	180000	individual	180000	individual		900000	X	X
2011-05-23	M64	Market	Trade	NA	NA	Samakkhixai	Attapeu	Lao PDR	South	15:30:00	16:10:00	0	1	1.1	Muntiacus	Mammalia	Artiodactyla	Cervidae	Muntiacus		Muntjac	DD, EN, LC	II	X	X	X	X	High	Part	20	kg	1	individual	NA	20	NA	NA	Dead	Fresh	Food	50000	kg	50000	kg		1000000	X	X
2011-05-23	M64	Market	Trade	NA	NA	Samakkhixai	Attapeu	Lao PDR	South	15:30:00	16:10:00	0	2	2.1	Varanus bengalensis	Reptilia	Squamata	Varanidae	Varanus	Varanus bengalensis	Monitor Lizard	LC	II	X	PARL	X	X	High	Whole individual	4	individual	4	individual	10	40	NA	NA	Alive	Alive	Food	100000	individual	100000	individual		400000	X	X
2011-05-23	M64	Market	Trade	NA	NA	Samakkhixai	Attapeu	Lao PDR	South	15:30:00	16:10:00	0	3	3.1	Varanus bengalensis	Reptilia	Squamata	Varanidae	Varanus	Varanus bengalensis	Monitor Lizard	LC	II	X	PARL	X	X	High	Whole individual	2	individual	2	individual	10	20	NA	NA	Alive	Alive	Food	100000	individual	100000	individual		200000	X	X
2011-05-23	M64	Market	Trade	NA	NA	Samakkhixai	Attapeu	Lao PDR	South	15:30:00	16:10:00	0	4	4.1	Varanus bengalensis	Reptilia	Squamata	Varanidae	Varanus	Varanus bengalensis	Monitor Lizard	LC	II	X	PARL	X	X	High	Part	1	meat	1	individual	NA	NA	NA	NA	Dead	Fresh	Food	10000	piece	10000	piece		10000	X	X
2011-05-23	M64	Market	Trade	NA	NA	Samakkhixai	Attapeu	Lao PDR	South	15:30:00	16:10:00	0	5	5.1	Varanus bengalensis	Reptilia	Squamata	Varanidae	Varanus	Varanus bengalensis	Monitor Lizard	LC	II	X	PARL	X	X	High	Part	1	meat	NA	NA	NA	NA	NA	NA	Dead	Fresh	Food	10000	piece	10000	piece		10000	X	X
2011-05-23	M64	Market	Trade	NA	NA	Samakkhixai	Attapeu	Lao PDR	South	15:30:00	16:10:00	0	6	6.1	Varanus bengalensis	Reptilia	Squamata	Varanidae	Varanus	Varanus bengalensis	Monitor Lizard	LC	II	X	PARL	X	X	High	Part	1	meat	NA	NA	NA	NA	NA	NA	Dead	Fresh	Food	10000	piece	10000	piece		10000	X	X
2011-05-23	M64	Market	Trade	NA	NA	Samakkhixai	Attapeu	Lao PDR	South	15:30:00	16:10:00	0	7	7.1	Varanus bengalensis	Reptilia	Squamata	Varanidae	Varanus	Varanus bengalensis	Monitor Lizard	LC	II	X	PARL	X	X	High	Whole individual	5	individual	5	individual	10	50	NA	NA	Alive	Alive	Food	100000	individual	100000	individual		500000	X	X
2011-05-23	M64	Market	Trade	NA	NA	Samakkhixai	Attapeu	Lao PDR	South	15:30:00	16:10:00	0	7	7.2	Geoemydidae	Reptilia	Testudines	Geoemydidae			Turtle	EN, VU, NT	II	X	X	X	X	High	Whole individual	1	individual	1	individual	3.2	3.2	NA	NA	Alive	Alive	Food	50000	individual	50000	individual		50000	X	X
2011-05-23	M64	Market	Trade	NA	NA	Samakkhixai	Attapeu	Lao PDR	South	15:30:00	16:10:00	0	8	8.1	Viverridae	Mammalia	Carnivora	Viverridae			Civet	X	II	X	PARL	X	X	High	Whole individual	1	individual	1	individual	3	3	NA	NA	Dead	Fresh	Food	150000	individual	150000	individual		150000	X	X
2011-05-24	M65	Market	Trade	NA	NA	la-man	Sekong	Lao PDR	South	16:00:00	16:30:00	0	1	1.1	Sciuridae	Mammalia	Rodentia	Sciuridae			Squirrel	LC	III	GT-VU	LKL	X	X	High	Whole individual	1	individual	1	individual	0.2905	0.2905	NA	NA	Dead	Fresh	Food	15000	individual	15000	individual		15000	X	X
2011-05-24	M65	Market	Trade	NA	NA	la-man	Sekong	Lao PDR	South	16:00:00	16:30:00	0	1	1.2	Varanus bengalensis	Reptilia	Squamata	Varanidae	Varanus	Varanus bengalensis	Monitor Lizard	LC	II	X	PARL	X	X	High	Whole individual	1	individual	1	individual	10	10	NA	NA	Alive	Alive	Food	80000	kg	800000	individual		800000	X	X
2011-05-24	M65	Market	Trade	NA	NA	la-man	Sekong	Lao PDR	South	14:20:00	14:50:00	0	1	1.2	Hylopetes	Mammalia	Rodentia	Sciuridae	Hylopetes		Small Flying Squirrel	LC	X	X	LKL	X	X	High	Whole individual	1	individual	1	individual	0.2205	0.2205	NA	NA	Dead	Fresh	Food	15000	individual	15000	individual		15000	X	X
2011-05-24	M65	Market	Trade	NA	NA	la-man	Sekong	Lao PDR	South	14:20:00	14:50:00	0	1	1.3	Ptyas mucous	Reptilia	Squamata	Colubridae	Ptyas	Ptyas mucous	Common Ratsnake	X	II	X	PARL	X	X	High	Whole individual	1	individual	1	individual	1	1	NA	NA	Alive	Alive	Food	80000	individual	80000	individual		80000	X	X
2011-05-24	M65	Market	Trade	NA	NA	la-man	Sekong	Lao PDR	South	16:00:00	16:30:00	0	2	2.1	Varanus bengalensis	Reptilia	Squamata	Varanidae	Varanus	Varanus bengalensis	Monitor Lizard	LC	II	X	PARL	X	X	High	Whole individual	1	individual	1	individual	10	10	NA	NA	Alive	Alive	Food	80000	kg	800000	individual		800000	X	X
2011-05-24	M65	Market	Trade	NA	NA	la-man	Sekong	Lao PDR	South	16:00:00	16:30:00	0	2	2.2	Muntiacus	Mammalia	Artiodactyla	Cervidae	Muntiacus		Muntjac	DD, EN, LC	II	X	X	X	X	High	Part	1	leg	1	individual	3	3	NA	NA	Dead	Fresh	Food	50000	kg	150000	leg		150000	X	X
2011-05-24	M65	Market	Trade	NA	NA	la-man	Sekong	Lao PDR	South	16:00:00	16:30:00	0	3	3.1	Muntiacus	Mammalia	Artiodactyla	Cervidae	Muntiacus		Muntjac	DD, EN, LC	II	X	X	X	X	High	Part	1	meat	NA	NA	NA	NA	NA	NA	Dead	Fresh	Food	25000	bag	25000	bag	X	X	X	X
2011-05-24	M65	Market	Trade	NA	NA	la-man	Sekong	Lao PDR	South	16:00:00	16:30:00	0	3	3.2	Varanus bengalensis	Reptilia	Squamata	Varanidae	Varanus	Varanus bengalensis	Monitor Lizard	LC	II	X	PARL	X	X	High	Part	1	meat	1	individual	NA	NA	NA	NA	Dead	Fresh	Food	25000	kg	25000	kg	X	X	X	X
2011-05-24	M65	Market	Trade	NA	NA	la-man	Sekong	Lao PDR	South	16:00:00	16:30:00	0	4	4.1	Lepus peguensis	Mammalia	Lagomorpha	Leporidae	Lepus	Lepus peguensis	Burmese hare	LC	II	X	X	X	X	High	Whole individual	1	individual	1	individual	2.3	2.3	NA	NA	Dead	Fresh	Food	NA		X	X	X	X	X	X
2011-05-24	M65	Market	Trade	NA	NA	la-man	Sekong	Lao PDR	South	16:00:00	16:30:00	0	4	4.2	Ratufa bicolor	Mammalia	Rodentia	Sciuridae	Ratufa	Ratufa bicolor	Black Giant Squirrel	NT	II	X	PARL	X	X	High	Whole individual	1	individual	1	individual	1.8	1.8	NA	NA	Dead	Fresh	Food	85000	individual	85000	individual		85000	X	X
2011-05-24	M65	Market	Trade	NA	NA	la-man	Sekong	Lao PDR	South	14:20:00	14:50:00	0	4	4.2	Hylopetes	Mammalia	Rodentia	Sciuridae	Hylopetes		Small Flying Squirrel	LC	X	X	LKL	X	X	High	Whole individual	1	individual	1	individual	0.2205	0.2205	NA	NA	Dead	Fresh	Food	15000	individual	15000	individual		15000	X	X
2011-05-24	M65	Market	Trade	NA	NA	la-man	Sekong	Lao PDR	South	16:00:00	16:30:00	0	5	5.1	Varanus bengalensis	Reptilia	Squamata	Varanidae	Varanus	Varanus bengalensis	Monitor Lizard	LC	II	X	PARL	X	X	High	Whole individual	2	individual	2	individual	10	20	NA	NA	Dead	Fresh	Food	15000	individual	15000	individual		30000	X	X
2011-05-24	M65	Market	Trade	NA	NA	la-man	Sekong	Lao PDR	South	16:00:00	16:30:00	0	5	5.2	Varanus bengalensis	Reptilia	Squamata	Varanidae	Varanus	Varanus bengalensis	Monitor Lizard	LC	II	X	PARL	X	X	High	Whole individual	1	individual	1	individual	10	10	NA	NA	Dead	Fresh	Food	80000	kg	800000	individual		800000	X	X
2011-05-24	M65	Market	Trade	NA	NA	la-man	Sekong	Lao PDR	South	16:00:00	16:30:00	0	6	6.1	Viverridae	Mammalia	Carnivora	Viverridae			Civet	X	II	X	PARL	X	X	High	Part	1	kg	1	individual	NA	1	NA	NA	Dead	Fresh	Food	NA		X	X	X	X	X	X
2011-05-24	M65	Market	Trade	NA	NA	la-man	Sekong	Lao PDR	South	16:00:00	16:30:00	0	6	6.2	Muntiacus	Mammalia	Artiodactyla	Cervidae	Muntiacus		Muntjac	DD, EN, LC	II	X	X	X	X	High	Part	1	meat	NA	NA	NA	NA	NA	NA	Dead	Fresh	Food	50000	kg	50000	kg	X	X	X	X
2011-05-24	M65	Market	Trade	NA	NA	la-man	Sekong	Lao PDR	South	16:00:00	16:30:00	0	6	6.3	Varanus bengalensis	Reptilia	Squamata	Varanidae	Varanus	Varanus bengalensis	Monitor Lizard	LC	II	X	PARL	X	X	High	Part	1	kg	NA	NA	NA	1	NA	NA	Dead	Fresh	Food	NA		X	X	X	X	X	X
2011-05-24	M65	Market	Trade	NA	NA	la-man	Sekong	Lao PDR	South	16:00:00	16:30:00	0	6	6.4	Varanus bengalensis	Reptilia	Squamata	Varanidae	Varanus	Varanus bengalensis	Monitor Lizard	LC	II	X	PARL	X	X	High	Whole individual	1	individual	1	individual	10	10	NA	NA	Alive	Alive	Food	80000	kg	800000	individual		800000	X	X
2011-05-24	M65	Market	Trade	NA	NA	la-man	Sekong	Lao PDR	South	16:00:00	16:30:00	0	7	7.1	Muntiacus	Mammalia	Artiodactyla	Cervidae	Muntiacus		Muntjac	DD, EN, LC	II	X	X	X	X	High	Part	1	meat	NA	NA	NA	NA	NA	NA	Dead	Fresh	Food	50000	kg	50000	kg	X	X	X	X
2011-05-24	M65	Market	Trade	NA	NA	la-man	Sekong	Lao PDR	South	16:00:00	16:30:00	0	7	7.2	Varanus bengalensis	Reptilia	Squamata	Varanidae	Varanus	Varanus bengalensis	Monitor Lizard	LC	II	X	PARL	X	X	High	Whole individual	1	individual	1	individual	10	10	NA	NA	Alive	Alive	Food	80000	kg	800000	individual		800000	X	X
2011-05-24	M65	Market	Trade	NA	NA	la-man	Sekong	Lao PDR	South	16:00:00	16:30:00	0	8	8.1	Viverridae	Mammalia	Carnivora	Viverridae			Civet	X	II	X	PARL	X	X	High	Whole individual	1	individual	1	individual	3	3	NA	NA	Dead	Fresh	Food	150000	kg	150000	kg	X	X	X	X
2011-05-25	M65	Market	Trade	NA	NA	la-man	Sekong	Lao PDR	South	06:00:00	06:20:00	1	1	1.1	Varanus bengalensis	Reptilia	Squamata	Varanidae	Varanus	Varanus bengalensis	Monitor Lizard	LC	II	X	PARL	X	X	High	Whole individual	2	individual	2	individual	10	20	NA	NA	Alive	Alive	Food	70000	kg	700000	individual		1400000	X	X
2011-05-25	M65	Market	Trade	NA	NA	la-man	Sekong	Lao PDR	South	06:00:00	06:20:00	1	2	2.1	Muntiacus	Mammalia	Artiodactyla	Cervidae	Muntiacus		Muntjac	DD, EN, LC	II	X	X	X	X	High	Part	10	kg	1	individual	NA	10	NA	NA	Dead	Fresh	Food	50000	kg	50000	kg		500000	X	X
2011-05-25	M65	Market	Trade	NA	NA	la-man	Sekong	Lao PDR	South	06:00:00	06:20:00	1	3	3.1	Sciuridae	Mammalia	Rodentia	Sciuridae			Squirrel	LC	III	GT-VU	LKL	X	X	High	Whole individual	3	individual	3	individual	0.2905	0.8715	NA	NA	Dead	Fresh	Food	25000	individual	25000	individual		75000	X	X
2011-05-25	M65	Market	Trade	NA	NA	la-man	Sekong	Lao PDR	South	06:00:00	06:20:00	1	3	3.2	Hylopetes	Mammalia	Rodentia	Sciuridae	Hylopetes		Small Flying Squirrel	LC	X	X	LKL	X	X	High	Whole individual	6	individual	6	individual	0.2205	1.323	NA	NA	Dead	Fresh	Food	15000	individual	15000	individual		90000	X	X
2011-05-25	M65	Market	Trade	NA	NA	la-man	Sekong	Lao PDR	South	06:00:00	06:20:00	1	3	3.3	Varanus bengalensis	Reptilia	Squamata	Varanidae	Varanus	Varanus bengalensis	Monitor Lizard	LC	II	X	PARL	X	X	High	Whole individual	2	individual	2	individual	10	20	NA	NA	Alive	Alive	Food	70000	kg	700000	individual		1400000	X	X
2011-05-27	A	Market	Trade	NA	NA	Soukhouma	Champasak	Lao PDR	South	08:00:00	10:15:00	1	1	1.1	Varanus bengalensis	Reptilia	Squamata	Varanidae	Varanus	Varanus bengalensis	Monitor Lizard	LC	II	X	PARL	X	X	High	Whole individual	2	individual	2	individual	10	20	NA	NA	Alive	Alive	Food	113378	individual	113378	individual		226756	X	X
2011-05-27	A	Market	Trade	NA	NA	Soukhouma	Champasak	Lao PDR	South	08:00:00	10:15:00	1	2	2.1	Hylopetes	Mammalia	Rodentia	Sciuridae	Hylopetes		Small Flying Squirrel	LC	X	X	LKL	X	X	High	Whole individual	8	individual	8	individual	0.2205	1.764	NA	NA	Alive	Alive	Food	35273	individual	35273	individual		282184	X	X
2011-05-27	A	Market	Trade	NA	NA	Soukhouma	Champasak	Lao PDR	South	08:00:00	10:15:00	1	3	3.1	Varanus bengalensis	Reptilia	Squamata	Varanidae	Varanus	Varanus bengalensis	Monitor Lizard	LC	II	X	PARL	X	X	High	Whole individual	1	individual	1	individual	10	10	NA	NA	Alive	Alive	Food	120937	individual	120937	individual		120937	X	X
2011-05-27	A	Market	Trade	NA	NA	Soukhouma	Champasak	Lao PDR	South	08:00:00	10:15:00	1	3	3.2	Hylopetes	Mammalia	Rodentia	Sciuridae	Hylopetes		Small Flying Squirrel	LC	X	X	LKL	X	X	High	Whole individual	3	individual	3	individual	0.2205	0.6615	NA	NA	Alive	Alive	Food	50390	individual	50390	individual		151170	X	X
2011-05-27	A	Market	Trade	NA	NA	Soukhouma	Champasak	Lao PDR	South	08:00:00	10:15:00	1	4	4.1	Varanus bengalensis	Reptilia	Squamata	Varanidae	Varanus	Varanus bengalensis	Monitor Lizard	LC	II	X	PARL	X	X	High	Whole individual	3	individual	3	individual	10	30	NA	NA	Dead	Fresh	Food	104812	individual	104812	individual		314436	X	X
2011-05-27	A	Market	Trade	NA	NA	Soukhouma	Champasak	Lao PDR	South	08:00:00	10:15:00	1	4	4.2	Hylopetes	Mammalia	Rodentia	Sciuridae	Hylopetes		Small Flying Squirrel	LC	X	X	LKL	X	X	High	Whole individual	5	individual	5	individual	0.2205	1.1025	NA	NA	Dead	Fresh	Food	NA		X	X	X	X	X	X
2011-05-27	A	Market	Trade	NA	NA	Soukhouma	Champasak	Lao PDR	South	08:00:00	10:15:00	1	4	4.3	Hylopetes	Mammalia	Rodentia	Sciuridae	Hylopetes		Small Flying Squirrel	LC	X	X	LKL	X	X	High	Whole individual	1	individual	1	individual	0.2205	0.2205	NA	NA	Dead	Fresh	Food	NA		X	X	X	X	X	X
2011-05-27	A	Market	Trade	NA	NA	Soukhouma	Champasak	Lao PDR	South	08:00:00	10:15:00	1	5	5.1	Varanus bengalensis	Reptilia	Squamata	Varanidae	Varanus	Varanus bengalensis	Monitor Lizard	LC	II	X	PARL	X	X	High	Whole individual	2	individual	2	individual	10	20	NA	NA	Alive	Alive	Food	340136	individual	340136	individual		680272	X	X
2011-05-27	A	Market	Trade	NA	NA	Soukhouma	Champasak	Lao PDR	South	08:00:00	10:15:00	1	5	5.2	Varanus bengalensis	Reptilia	Squamata	Varanidae	Varanus	Varanus bengalensis	Monitor Lizard	LC	II	X	PARL	X	X	High	Whole individual	1	individual	1	individual	10	10	NA	NA	Alive	Alive	Food	201562	individual	201562	individual		201562	X	X
2011-05-27	A	Market	Trade	NA	NA	Soukhouma	Champasak	Lao PDR	South	08:00:00	10:15:00	1	6	6.1	Viverridae	Mammalia	Carnivora	Viverridae			Civet	X	II	X	PARL	X	X	High	Whole individual	1	individual	1	individual	3	3	NA	NA	Dead	Fresh	Food	377929	individual	377928	individual		377928	X	X
2011-05-27	A	Market	Trade	NA	NA	Soukhouma	Champasak	Lao PDR	South	08:00:00	10:15:00	1	6	6.2	Viverridae	Mammalia	Carnivora	Viverridae			Civet	X	II	X	PARL	X	X	High	Whole individual	1	individual	1	individual	3	3	NA	NA	Dead	Fresh	Food	251952	individual	251952	individual		251952	X	X
2011-06-30	D	Market	Trade	NA	NA	Vang Vieng	Vientiane	Lao PDR	North	16:30:00	17:10:00	0	1	1.1	Rhizomys	Mammalia	Rodentia	Spalacidae	Rhizomys		Bamboo Rat	LC	II	X	X	X	X	High	Whole individual	1	individual	1	individual	2	2	NA	NA	Alive	Alive	Food	130000	individual	130000	individual		130000	X	X
2011-06-30	D	Market	Trade	NA	NA	Vang Vieng	Vientiane	Lao PDR	North	16:30:00	17:10:00	0	1	1.2	Pteropodidae	Mammalia	Chiroptera	Pteropodidae			Bat	X	II	X	X	X	X	High	Whole individual	3	individual	3	individual	0.116	0.348	3	1	Alive	Alive	Food	25000	bunch	8333	individual		25000	X	X
2011-06-30	D	Market	Trade	NA	NA	Vang Vieng	Vientiane	Lao PDR	North	16:30:00	17:10:00	0	2	2.1	Tupaia belangeri	Mammalia	Scandentia	Tupaiidae	Tupaia	Tupaia belangeri	Northern treeshrew	LC	II	X	LKL	X	X	High	Whole individual	1	individual	1	individual	0.2	0.2	NA	NA	Dead	Fresh	Food	25000	individual	25000	individual		25000	X	X
2011-06-30	D	Market	Trade	NA	NA	Vang Vieng	Vientiane	Lao PDR	North	16:30:00	17:10:00	0	3	3.1	Sciuridae	Mammalia	Rodentia	Sciuridae			Squirrel	LC	III	GT-VU	LKL	X	X	High	Whole individual	4	individual	4	individual	0.2905	1.162	NA	NA	Dead	Fresh	Food	25000	individual	25000	individual		100000	X	X
2011-06-30	D	Market	Trade	NA	NA	Vang Vieng	Vientiane	Lao PDR	North	16:30:00	17:10:00	0	3	3.2	Aves	Aves					Wild bird	X	X	X	X	X	X	High	Whole individual	15	individual	15	individual	0.0325	0.4875	NA	NA	Dead	Fresh	Food	13000	individual	13000	individual		195000	X	X
2011-07-01	D	Market	Trade	NA	NA	Vang Vieng	Vientiane	Lao PDR	North	06:00:00	06:48:00	1	1	1.1	Pteropodidae	Mammalia	Chiroptera	Pteropodidae			Bat	X	II	X	X	X	X	High	Whole individual	8	individual	8	individual	0.116	0.928	2	4	Dead	Fresh	Food	18000	bunch	9000	individual		72000	Vongki village	24
2011-07-01	D	Market	Trade	NA	NA	Vang Vieng	Vientiane	Lao PDR	North	06:00:00	06:48:00	1	2	2.1	Rhizomys	Mammalia	Rodentia	Spalacidae	Rhizomys		Bamboo Rat	LC	II	X	X	X	X	High	Whole individual	1	individual	1	individual	2	2	NA	NA	Dead	Fresh	Food	130000	individual	130000	individual		130000	X	24
2011-07-01	D	Market	Trade	NA	NA	Vang Vieng	Vientiane	Lao PDR	North	06:00:00	06:48:00	1	2	2.2	Sciuridae	Mammalia	Rodentia	Sciuridae			Squirrel	LC	III	GT-VU	LKL	X	X	High	Whole individual	3	individual	3	individual	0.2905	0.8715	NA	NA	Dead	Fresh	Food	25000	individual	25000	individual		75000	X	24
2011-07-01	D	Market	Trade	NA	NA	Vang Vieng	Vientiane	Lao PDR	North	06:00:00	06:48:00	1	3	3.1	Aves	Aves					Wild bird	X	X	X	X	X	X	High	Whole individual	4	individual	4	individual	0.0325	0.13	2	2	Dead	Fresh	Food	12000	bunch	6000	individual		24000	B. Na Dao	24
2011-07-01	D	Market	Trade	NA	NA	Vang Vieng	Vientiane	Lao PDR	North	06:00:00	06:48:00	1	3	3.2	Aves	Aves					Wild bird	X	X	X	X	X	X	High	Whole individual	1	individual	1	individual	0.0325	0.0325	NA	NA	Alive	Alive	Pet	15000	individual	15000	individual		15000	B. Na Dao	24
2011-07-01	D	Market	Trade	NA	NA	Vang Vieng	Vientiane	Lao PDR	North	06:00:00	06:48:00	1	4	4.1	Sciuridae	Mammalia	Rodentia	Sciuridae			Squirrel	LC	III	GT-VU	LKL	X	X	High	Whole individual	3	individual	3	individual	0.2905	0.8715	NA	NA	Dead	Fresh	Food	20000	individual	20000	individual		60000	X	24
2011-07-01	D	Market	Trade	NA	NA	Vang Vieng	Vientiane	Lao PDR	North	06:00:00	06:48:00	1	4	4.2	Rhizomys	Mammalia	Rodentia	Spalacidae	Rhizomys		Bamboo Rat	LC	II	X	X	X	X	High	Whole individual	2	individual	2	individual	2	4	NA	NA	Alive	Alive	Food	20000	individual	20000	individual		40000	X	24
2011-07-01	D	Market	Trade	NA	NA	Vang Vieng	Vientiane	Lao PDR	North	06:00:00	06:48:00	1	5	5.1	Pteropodidae	Mammalia	Chiroptera	Pteropodidae			Bat	X	II	X	X	X	X	High	Whole individual	4	individual	4	individual	0.116	0.464	2	2	Dead	Fresh	Food	20000	bunch	10000	individual		40000	X	24
2011-07-05	B	Market	Trade	NA	NA	Kasi	Vientiane	Lao PDR	North	05:00:00	06:15:00	1	1	1.1	Callosciurus erythraeus	Mammalia	Rodentia	Sciuridae	Callosciurus	Callosciurus erythraeus	Pallas's Squirrel	LC	III	X	X	X	A	High	Whole individual	2	individual	2	individual	0.385	0.77	NA	NA	Dead	Fresh	Food	25000	individual	25000	individual		50000	X	24
2011-07-05	B	Market	Trade	NA	NA	Kasi	Vientiane	Lao PDR	North	05:00:00	06:15:00	1	1	1.2	Callosciurus inornatus	Mammalia	Rodentia	Sciuridae	Callosciurus	Callosciurus inornatus	Inornate Squirrel	LC	III	GT-VU	LKL	X	A	High	Whole individual	2	individual	2	individual	0.277	0.554	NA	NA	Dead	Fresh	Food	25000	individual	25000	individual		50000	X	24
2011-07-05	B	Market	Trade	NA	NA	Kasi	Vientiane	Lao PDR	North	05:00:00	06:15:00	1	1	1.3	Rhizomys	Mammalia	Rodentia	Spalacidae	Rhizomys		Bamboo Rat	LC	II	X	X	X	A	High	Whole individual	2	individual	2	individual	2	4	NA	NA	Alive	Alive	Food	180000	individual	180000	individual		360000	X	24
2011-07-05	B	Market	Trade	NA	NA	Kasi	Vientiane	Lao PDR	North	05:00:00	06:15:00	1	1	1.4	Chalcophaps indica	Aves	Columbiformes	Columbidae	Chalcophaps	Chalcophaps indica	Common Emerald Dove	LC	X	X	X	X	A	High	Whole individual	4	individual	4	individual	0.129	0.516	NA	NA	Dead	Fresh	Food	10000	individual	10000	individual		40000	X	24
2011-07-05	B	Market	Trade	NA	NA	Kasi	Vientiane	Lao PDR	North	05:00:00	06:15:00	1	1	1.5	Chalcophaps indica	Aves	Columbiformes	Columbidae	Chalcophaps	Chalcophaps indica	Common Emerald Dove	LC	X	X	X	X	A	High	Whole individual	3	individual	3	individual	0.129	0.387	NA	NA	Alive	Alive	Food	20000	individual	20000	individual		60000	X	24
2011-07-05	B	Market	Trade	NA	NA	Kasi	Vientiane	Lao PDR	North	05:00:00	06:15:00	1	1	1.6	Chalcophaps indica	Aves	Columbiformes	Columbidae	Chalcophaps	Chalcophaps indica	Common Emerald Dove	LC	X	X	X	X	A	High	Whole individual	2	individual	2	individual	0.129	0.258	NA	NA	Alive	Alive	Food	20000	individual	20000	individual		40000	X	24
2011-07-05	B	Market	Trade	NA	NA	Kasi	Vientiane	Lao PDR	North	05:00:00	06:15:00	1	1	1.7	Pteropodidae	Mammalia	Chiroptera	Pteropodidae			Bat	X	II	X	X	X	A	High	Whole individual	12	individual	12	individual	0.116	1.392	3	4	Dead	Fresh	Food	10000	bunch	3333	individual		40000	X	24
2011-07-05	B	Market	Trade	NA	NA	Kasi	Vientiane	Lao PDR	North	05:00:00	06:15:00	1	1	1.8	Aves	Aves					Wild bird	X	X	X	X	X	A	High	Whole individual	4	individual	4	individual	0.0325	0.13	NA	NA	Dead	Fresh	Food	10000	individual	10000	individual		40000	X	24
2011-07-05	B	Market	Trade	NA	NA	Kasi	Vientiane	Lao PDR	North	05:00:00	06:15:00	1	2	2.1	Tragulus kanchil	Mammalia	Artiodactyla	Tragulidae	Tragulus	Tragulus kanchil	Lesser mouse-deer	LC	II	X	X	X	A	Medium	Whole individual	1	individual	1	individual	2.25	2.25	NA	NA	Dead	Fresh	Food	180000	individual	180000	individual		180000	X	24
2011-07-05	B	Market	Trade	NA	NA	Kasi	Vientiane	Lao PDR	North	05:00:00	06:15:00	1	3	3.1	Callosciurus inornatus	Mammalia	Rodentia	Sciuridae	Callosciurus	Callosciurus inornatus	Inornate Squirrel	LC	III	GT-VU	LKL	X	A	High	Whole individual	2	individual	2	individual	0.277	0.554	NA	NA	Dead	Fresh	Food	20000	individual	20000	individual		40000	X	24
2011-07-05	B	Market	Trade	NA	NA	Kasi	Vientiane	Lao PDR	North	05:00:00	06:15:00	1	3	3.2	Dremomys rufigenis	Mammalia	Rodentia	Sciuridae	Dremomys	Dremomys rufigenis	Red-Cheeked Squirrel	LC	III	GT-VU	LKL	X	A	High	Whole individual	1	individual	1	individual	0.25	0.25	NA	NA	Dead	Fresh	Food	20000	individual	20000	individual		20000	X	24
2011-07-05	B	Market	Trade	NA	NA	Kasi	Vientiane	Lao PDR	North	05:00:00	06:15:00	1	4	4.1	Dremomys rufigenis	Mammalia	Rodentia	Sciuridae	Dremomys	Dremomys rufigenis	Red-Cheeked Squirrel	LC	III	GT-VU	LKL	X	A	High	Whole individual	1	individual	1	individual	0.25	0.25	NA	NA	Dead	Fresh	Food	25000	individual	25000	individual		25000	X	24
2011-07-05	B	Market	Trade	NA	NA	Kasi	Vientiane	Lao PDR	North	05:00:00	06:15:00	1	4	4.2	Callosciurus inornatus	Mammalia	Rodentia	Sciuridae	Callosciurus	Callosciurus inornatus	Inornate Squirrel	LC	III	GT-VU	LKL	X	A	High	Whole individual	4	individual	4	individual	0.277	1.108	NA	NA	Dead	Fresh	Food	25000	individual	25000	individual		100000	X	24
2011-07-05	B	Market	Trade	NA	NA	Kasi	Vientiane	Lao PDR	North	05:00:00	06:15:00	1	4	4.3	Callosciurus erythraeus	Mammalia	Rodentia	Sciuridae	Callosciurus	Callosciurus erythraeus	Pallas's Squirrel	LC	III	X	X	X	A	High	Whole individual	3	individual	3	individual	0.385	1.155	NA	NA	Dead	Fresh	Food	25000	individual	25000	individual		75000	X	24
2011-07-05	B	Market	Trade	NA	NA	Kasi	Vientiane	Lao PDR	North	05:00:00	06:15:00	1	4	4.4	Pyxidea mouhotii	Reptilia	Testudines	Geoemydidae	Pyxidea	Pyxidea mouhotii	keeled box Turtle	EN	II	X	ARL	X	J	Medium	Whole individual	1	individual	1	individual	0.556	0.556	NA	NA	Alive	Alive	Food	25000	individual	25000	individual		25000	X	24
2011-07-05	B	Market	Trade	NA	NA	Kasi	Vientiane	Lao PDR	North	05:00:00	06:15:00	1	4	4.5	Aves	Aves					Wild bird	X	X	X	X	X	A	High	Whole individual	1	individual	1	individual	0.0325	0.0325	NA	NA	Dead	Fresh	Food	35000	individual	35000	individual		35000	X	24
2011-07-05	B	Market	Trade	NA	NA	Kasi	Vientiane	Lao PDR	North	05:00:00	06:15:00	1	5	5.1	Callosciurus erythraeus	Mammalia	Rodentia	Sciuridae	Callosciurus	Callosciurus erythraeus	Pallas's Squirrel	LC	III	X	X	X	A	High	Whole individual	1	individual	1	individual	0.385	0.385	NA	NA	Dead	Fresh	Food	15000	individual	15000	individual		15000	X	24
2011-07-05	B	Market	Trade	NA	NA	Kasi	Vientiane	Lao PDR	North	05:00:00	06:15:00	1	5	5.2	Callosciurus inornatus	Mammalia	Rodentia	Sciuridae	Callosciurus	Callosciurus inornatus	Inornate Squirrel	LC	III	GT-VU	LKL	X	A	High	Whole individual	1	individual	1	individual	0.277	0.277	NA	NA	Dead	Fresh	Food	15000	individual	15000	individual		15000	X	24
2011-07-06	M37	Market	Trade	NA	NA	Met	Vientiane	Lao PDR	North	05:10:00	05:20:00	1	1	1.1	Callosciurus erythraeus	Mammalia	Rodentia	Sciuridae	Callosciurus	Callosciurus erythraeus	Pallas's Squirrel	LC	III	X	X	X	A	High	Whole individual	3	individual	3	individual	0.385	1.155	NA	NA	Dead	Fresh	Food	20000	individual	20000	individual		60000	B. Na Dee (Mat)	24
2011-07-06	M37	Market	Trade	NA	NA	Met	Vientiane	Lao PDR	North	05:10:00	05:20:00	1	1	1.2	Callosciurus inornatus	Mammalia	Rodentia	Sciuridae	Callosciurus	Callosciurus inornatus	Inornate Squirrel	LC	III	GT-VU	LKL	X	A	High	Whole individual	2	individual	2	individual	0.277	0.554	NA	NA	Dead	Fresh	Food	18000	individual	18000	individual		36000	B. Na Dee (Mat)	24
2011-07-07	B	Market	Trade	NA	NA	Kasi	Vientiane	Lao PDR	North	05:10:00	06:10:00	1	1	1.1	Dremomys rufigenis	Mammalia	Rodentia	Sciuridae	Dremomys	Dremomys rufigenis	Red-Cheeked Squirrel	LC	III	GT-VU	LKL	X	A	High	Whole individual	1	individual	1	individual	0.25	0.25	NA	NA	Dead	Fresh	Food	20000	individual	20000	individual		20000	X	24
2011-07-07	B	Market	Trade	NA	NA	Kasi	Vientiane	Lao PDR	North	05:10:00	06:10:00	1	2	2.1	Pteropodidae	Mammalia	Chiroptera	Pteropodidae			Bat	X	II	X	X	X	A	High	Whole individual	48	individual	48	individual	0.116	5.568	NA	NA	Dead	Fresh	Food	7500	individual	7500	individual		360000	X	24
2011-07-07	B	Market	Trade	NA	NA	Kasi	Vientiane	Lao PDR	North	05:10:00	06:10:00	1	2	2.2	Dremomys rufigenis	Mammalia	Rodentia	Sciuridae	Dremomys	Dremomys rufigenis	Red-Cheeked Squirrel	LC	III	GT-VU	LKL	X	A	High	Whole individual	1	individual	1	individual	0.25	0.25	NA	NA	Dead	Fresh	Food	NA		X	X	X	X	X	24
2011-07-07	B	Market	Trade	NA	NA	Kasi	Vientiane	Lao PDR	North	05:10:00	06:10:00	1	2	2.3	Callosciurus inornatus	Mammalia	Rodentia	Sciuridae	Callosciurus	Callosciurus inornatus	Inornate Squirrel	LC	III	GT-VU	LKL	X	A	High	Whole individual	1	individual	1	individual	0.277	0.277	NA	NA	Dead	Fresh	Food	NA		X	X	X	X	X	24
2011-07-07	B	Market	Trade	NA	NA	Kasi	Vientiane	Lao PDR	North	05:10:00	06:10:00	1	3	3.1	Pteropodidae	Mammalia	Chiroptera	Pteropodidae			Bat	X	II	X	X	X	A	High	Whole individual	6	individual	6	individual	0.116	0.696	NA	NA	Dead	Fresh	Food	NA		X	X	X	X	X	24
2011-07-07	B	Market	Trade	NA	NA	Kasi	Vientiane	Lao PDR	North	05:10:00	06:10:00	1	4	4.1	Sus scrofa	Mammalia	Artiodactyla	Suidae	Sus	Sus scrofa	Wild boar	LC	III	X	LKL	X	X	High	Part	15	kg	1	individual	NA	15	NA	NA	Dead	Fresh	Food	30000	kg	30000	kg		450000	X	24
2011-07-07	B	Market	Trade	NA	NA	Kasi	Vientiane	Lao PDR	North	05:10:00	06:10:00	1	5	5.1	Viverricula indica	Mammalia	Carnivora	Viverridae	Viverricula	Viverricula indica	Small Indian civet	LC	I	X	X	X	A	Medium	Whole individual	1	individual	1	individual	3	3	NA	NA	Dead	Fresh	Food	50000	individual	50000	individual		50000	Pha-Jao	24
2011-07-07	B	Market	Trade	NA	NA	Kasi	Vientiane	Lao PDR	North	05:10:00	06:10:00	1	5	5.2	Rhizomys	Mammalia	Rodentia	Spalacidae	Rhizomys		Bamboo Rat	LC	II	X	X	X	A	High	Whole individual	2	individual	2	individual	2	4	NA	NA	Dead	Fresh	Food	30000	individual	30000	individual		60000	Pha-Jao	24
2011-07-07	B	Market	Trade	NA	NA	Kasi	Vientiane	Lao PDR	North	05:10:00	06:10:00	1	6	6.1	Strix leptogrammica	Aves	Strigiformes	Strigidae	Strix	Strix leptogrammica	Brown Wood Owl	LC	II	X	X	X	A	Medium	Whole individual	1	individual	1	individual	0.95	0.95	NA	NA	Alive	Alive	Food	50000	individual	50000	individual		50000	B.Na Mone	24
2011-07-07	B	Market	Trade	NA	NA	Kasi	Vientiane	Lao PDR	North	05:10:00	06:10:00	1	6	6.2	Treron apicauda	Aves	Columbiformes	Columbidae	Treron	Treron apicauda	Pin-tailed Green Pigeon	LC	II	X	X	X	A	Medium	Whole individual	2	individual	2	individual	0.22	0.44	NA	NA	Alive	Alive	Pet	15000	individual	15000	individual		30000	B.Na Mone	24
2011-07-07	B	Market	Trade	NA	NA	Kasi	Vientiane	Lao PDR	North	05:10:00	06:10:00	1	6	6.3	Dremomys rufigenis	Mammalia	Rodentia	Sciuridae	Dremomys	Dremomys rufigenis	Red-Cheeked Squirrel	LC	III	GT-VU	LKL	X	A	High	Whole individual	2	individual	2	individual	0.25	0.5	NA	NA	Dead	Fresh	Food	15000	individual	15000	individual		30000	B.Na Mone	24
2011-07-07	B	Market	Trade	NA	NA	Kasi	Vientiane	Lao PDR	North	05:10:00	06:10:00	1	6	6.4	Callosciurus inornatus	Mammalia	Rodentia	Sciuridae	Callosciurus	Callosciurus inornatus	Inornate Squirrel	LC	III	GT-VU	LKL	X	A	High	Whole individual	1	individual	1	individual	0.277	0.277	NA	NA	Dead	Fresh	Food	20000	individual	20000	individual		20000	B.Na Mone	24
2011-07-07	B	Market	Trade	NA	NA	Kasi	Vientiane	Lao PDR	North	05:10:00	06:10:00	1	6	6.5	Callosciurus erythraeus	Mammalia	Rodentia	Sciuridae	Callosciurus	Callosciurus erythraeus	Pallas's Squirrel	LC	III	X	X	X	A	High	Whole individual	3	individual	3	individual	0.385	1.155	NA	NA	Dead	Fresh	Food	25000	individual	25000	individual		75000	B.Na Mone	24
2011-07-07	B	Market	Trade	NA	NA	Kasi	Vientiane	Lao PDR	North	05:10:00	06:10:00	1	6	6.6	Pteropodidae	Mammalia	Chiroptera	Pteropodidae			Bat	X	II	X	X	X	A	High	Whole individual	3	individual	3	individual	0.116	0.348	NA	NA	Dead	Fresh	Food	5000	individual	5000	individual		15000	B.Na Mone	24
2011-07-07	B	Market	Trade	NA	NA	Kasi	Vientiane	Lao PDR	North	05:10:00	06:10:00	1	6	6.7	Chalcophaps indica	Aves	Columbiformes	Columbidae	Chalcophaps	Chalcophaps indica	Common Emerald Dove	LC	X	X	X	X	A	High	Whole individual	2	individual	2	individual	0.129	0.258	NA	NA	Dead	Fresh	Food	10000	individual	10000	individual		20000	B.Na Mone	24
2011-07-07	B	Market	Trade	NA	NA	Kasi	Vientiane	Lao PDR	North	05:10:00	06:10:00	1	7	7.1	Prionodon pardicolor	Mammalia	Carnivora	Prionodontidae	Prionodon	Prionodon pardicolor	Spotted Linsang	LC	I	X	X	X	A	High	Whole individual	1	individual	1	individual	0.6	0.6	NA	NA	Dead	Fresh	Food	NA		X	X	X	X	X	X
2011-07-07	B	Market	Trade	NA	NA	Kasi	Vientiane	Lao PDR	North	05:10:00	06:10:00	1	7	7.2	Dremomys rufigenis	Mammalia	Rodentia	Sciuridae	Dremomys	Dremomys rufigenis	Red-Cheeked Squirrel	LC	III	GT-VU	LKL	X	A	High	Whole individual	2	individual	2	individual	0.25	0.5	NA	NA	Dead	Fresh	Food	NA		X	X	X	X	X	X
2011-07-07	B	Market	Trade	NA	NA	Kasi	Vientiane	Lao PDR	North	05:10:00	06:10:00	1	7	7.3	Callosciurus inornatus	Mammalia	Rodentia	Sciuridae	Callosciurus	Callosciurus inornatus	Inornate Squirrel	LC	III	GT-VU	LKL	X	A	High	Whole individual	4	individual	4	individual	0.277	1.108	NA	NA	Dead	Fresh	Food	NA		X	X	X	X	X	X
2011-07-07	B	Market	Trade	NA	NA	Kasi	Vientiane	Lao PDR	North	05:10:00	06:10:00	1	8	8.1	Atherurus macrourus	Mammalia	Rodentia	Hystricidae	Atherurus	Atherurus macrourus	Brush-tailed Porcupine	LC	II	X	X	X	J	High	Whole individual	1	individual	1	individual	3.7	3.7	NA	NA	Dead	Fresh	Food	150000	individual	150000	individual		150000	X	X
2011-07-07	B	Market	Trade	NA	NA	Kasi	Vientiane	Lao PDR	North	05:10:00	06:10:00	1	8	8.2	Sciuridae	Mammalia	Rodentia	Sciuridae			Squirrel	LC	III	GT-VU	LKL	X	A	High	Whole individual	10	individual	10	individual	0.2905	2.905	NA	NA	Dead	Fresh	Food	NA		X	X	X	X	X	X
2011-07-07	B	Market	Trade	NA	NA	Kasi	Vientiane	Lao PDR	North	05:10:00	06:10:00	1	8	8.3	Paradoxurus hermaphroditus	Mammalia	Carnivora	Viverridae	Paradoxurus	Paradoxurus hermaphroditus	Common Palm Civet	LC	II	X	X	X	A	High	Whole individual	1	individual	1	individual	3.5	3.5	NA	NA	Dead	Fresh	Food	150000	individual	150000	individual		150000	X	X
2011-07-07	B	Market	Trade	NA	NA	Kasi	Vientiane	Lao PDR	North	05:10:00	06:10:00	1	8	8.4	Gracula religiosa	Aves	Passeriformes	Sturnidae	Gracula	Gracula religiosa	Common hill myna	LC	II	X	X	X	A	Medium	Whole individual	2	individual	2	individual	0.21	0.42	NA	NA	Alive	Alive	Pet	75000	individual	75000	individual		150000	X	X
2011-07-07	M33	Market	Trade	NA	NA	Meuang Feuang	Vientiane	Lao PDR	North	15:00:00	15:40:00	0	1	1.1	Manouria impressa	Reptilia	Testudines	Testudinidae	Manouria	Manouria impressa	Impressed Tortoise	VU	I	GT-VU	ARL	X	A	High	Whole individual	1	individual	1	individual	3	3	NA	NA	Alive	Alive	Food	250000	individual	250000	individual		250000	X	24
2011-07-07	M33	Market	Trade	NA	NA	Meuang Feuang	Vientiane	Lao PDR	North	15:00:00	15:40:00	0	1	1.2	Rhizomys	Mammalia	Rodentia	Spalacidae	Rhizomys		Bamboo Rat	LC	II	X	X	X	J	High	Whole individual	2	individual	2	individual	2	4	NA	NA	Alive	Alive	Food	60000	individual	60000	individual		120000	X	24
2011-07-07	M33	Market	Trade	NA	NA	Meuang Feuang	Vientiane	Lao PDR	North	15:00:00	15:40:00	0	2	2.1	Varanus bengalensis	Reptilia	Squamata	Varanidae	Varanus	Varanus bengalensis	Monitor Lizard	LC	II	X	PARL	X	A	High	Whole individual	5	individual	5	individual	10	50	NA	NA	Alive	Alive	Food	60000	kg	600000	individual		3000000	X	24
2011-07-07	M33	Market	Trade	NA	NA	Meuang Feuang	Vientiane	Lao PDR	North	15:00:00	15:40:00	0	2	2.2	Rhizomys	Mammalia	Rodentia	Spalacidae	Rhizomys		Bamboo Rat	LC	II	X	X	X	A	High	Whole individual	1	individual	1	individual	2	2	NA	NA	Alive	Alive	Food	350000	individual	350000	individual		350000	X	24
2011-07-07	M33	Market	Trade	NA	NA	Meuang Feuang	Vientiane	Lao PDR	North	15:00:00	15:40:00	0	2	2.3	Dremomys rufigenis	Mammalia	Rodentia	Sciuridae	Dremomys	Dremomys rufigenis	Red-Cheeked Squirrel	LC	III	GT-VU	LKL	X	A	High	Whole individual	1	individual	1	individual	0.25	0.25	NA	NA	Dead	Fresh	Food	25000	individual	25000	individual		25000	X	24
2011-07-07	M33	Market	Trade	NA	NA	Meuang Feuang	Vientiane	Lao PDR	North	15:00:00	15:40:00	0	2	2.4	Callosciurus inornatus	Mammalia	Rodentia	Sciuridae	Callosciurus	Callosciurus inornatus	Inornate Squirrel	LC	III	GT-VU	LKL	X	A	High	Whole individual	4	individual	4	individual	0.277	1.108	NA	NA	Dead	Fresh	Food	25000	individual	25000	individual		100000	X	24
2011-07-07	M33	Market	Trade	NA	NA	Meuang Feuang	Vientiane	Lao PDR	North	15:00:00	15:40:00	0	3	3.1	Dremomys rufigenis	Mammalia	Rodentia	Sciuridae	Dremomys	Dremomys rufigenis	Red-Cheeked Squirrel	LC	III	GT-VU	LKL	X	A	High	Whole individual	5	individual	5	individual	0.25	1.25	NA	NA	Dead	Fresh	Food	25000	individual	25000	individual		125000	X	24
2011-07-07	M33	Market	Trade	NA	NA	Meuang Feuang	Vientiane	Lao PDR	North	15:00:00	15:40:00	0	3	3.2	Callosciurus inornatus	Mammalia	Rodentia	Sciuridae	Callosciurus	Callosciurus inornatus	Inornate Squirrel	LC	III	GT-VU	LKL	X	A	High	Whole individual	2	individual	2	individual	0.277	0.554	NA	NA	Dead	Fresh	Food	25000	individual	25000	individual		50000	X	24
2011-07-07	M33	Market	Trade	NA	NA	Meuang Feuang	Vientiane	Lao PDR	North	15:00:00	15:40:00	0	3	3.3	Callosciurus erythraeus	Mammalia	Rodentia	Sciuridae	Callosciurus	Callosciurus erythraeus	Pallas's Squirrel	LC	III	X	X	X	A	High	Whole individual	1	individual	1	individual	0.385	0.385	NA	NA	Dead	Fresh	Food	25000	individual	25000	individual		25000	X	24
2011-07-07	M33	Market	Trade	NA	NA	Meuang Feuang	Vientiane	Lao PDR	North	15:00:00	15:40:00	0	4	4.1	Callosciurus inornatus	Mammalia	Rodentia	Sciuridae	Callosciurus	Callosciurus inornatus	Inornate Squirrel	LC	III	GT-VU	LKL	X	A	High	Whole individual	1	individual	1	individual	0.277	0.277	NA	NA	Dead	Fresh	Food	25000	individual	25000	individual		25000	X	24
2011-07-07	M33	Market	Trade	NA	NA	Meuang Feuang	Vientiane	Lao PDR	North	15:00:00	15:40:00	0	4	4.2	Dremomys rufigenis	Mammalia	Rodentia	Sciuridae	Dremomys	Dremomys rufigenis	Red-Cheeked Squirrel	LC	III	GT-VU	LKL	X	A	High	Whole individual	1	individual	1	individual	0.25	0.25	NA	NA	Dead	Fresh	Food	25000	individual	25000	individual		25000	X	24
2011-07-07	M33	Market	Trade	NA	NA	Meuang Feuang	Vientiane	Lao PDR	North	15:00:00	15:40:00	0	4	4.3	Pteropodidae	Mammalia	Chiroptera	Pteropodidae			Bat	X	II	X	X	X	A	High	Whole individual	31	individual	31	individual	0.116	3.596	NA	NA	Dead	Fresh	Food	8000	individual	8000	individual		248000	X	24
2011-07-07	D	Market	Trade	NA	NA	Vang Vieng	Vientiane	Lao PDR	North	12:05:00	12:30:00	0	1	1.1	Rhizomys	Mammalia	Rodentia	Spalacidae	Rhizomys		Bamboo Rat	LC	II	X	X	X	A	High	Whole individual	1	individual	1	individual	2	2	NA	NA	Alive	Alive	Food	220000	individual	220000	individual		220000	B. Keo Yang	24
2011-07-07	D	Market	Trade	NA	NA	Vang Vieng	Vientiane	Lao PDR	North	12:05:00	12:30:00	0	1	1.2	Rhizomys	Mammalia	Rodentia	Spalacidae	Rhizomys		Bamboo Rat	LC	II	X	X	X	A	High	Whole individual	1	individual	1	individual	2	2	NA	NA	Alive	Alive	Food	15000	individual	15000	individual		15000	B. Keo Yang	24
2011-07-07	D	Market	Trade	NA	NA	Vang Vieng	Vientiane	Lao PDR	North	12:05:00	12:30:00	0	1	1.3	Rhizomys	Mammalia	Rodentia	Spalacidae	Rhizomys		Bamboo Rat	LC	II	X	X	X	J	High	Whole individual	4	individual	4	individual	2	8	NA	NA	Alive	Alive	Food	60000	individual	60000	individual		240000	B. Keo Yang	24
2011-07-08	M33	Market	Trade	NA	NA	Meuang Feuang	Vientiane	Lao PDR	North	05:00:00	06:15:00	1	1	1.1	Sciuridae	Mammalia	Rodentia	Sciuridae			Squirrel	LC	III	GT-VU	LKL	X	A	High	Whole individual	15	individual	15	individual	0.2905	4.3575	NA	NA	Dead	Fresh	Food	25000	individual	25000	individual		375000	Vender said: All most wildlife come from local aroXnd sXch as: B. Tha, B. Don, B. Naka, B. Nongpor, B. NaboXng, B. Nakob & B. NalXn	1
2011-07-08	M33	Market	Trade	NA	NA	Meuang Feuang	Vientiane	Lao PDR	North	05:00:00	06:15:00	1	1	1.2	Pteropodidae	Mammalia	Chiroptera	Pteropodidae			Bat	X	II	X	X	X	A	High	Whole individual	12	individual	12	individual	0.116	1.392	NA	NA	Dead	Fresh	Food	NA		X	X	X	X	X	1
2011-07-08	M33	Market	Trade	NA	NA	Meuang Feuang	Vientiane	Lao PDR	North	05:00:00	06:15:00	1	2	2.1	Callosciurus inornatus	Mammalia	Rodentia	Sciuridae	Callosciurus	Callosciurus inornatus	Inornate Squirrel	LC	III	GT-VU	LKL	X	A	High	Whole individual	3	individual	3	individual	0.277	0.831	NA	NA	Dead	Fresh	Food	20000	individual	20000	individual		60000	X	0.2
2011-07-08	M33	Market	Trade	NA	NA	Meuang Feuang	Vientiane	Lao PDR	North	05:00:00	06:15:00	1	2	2.2	Paradoxurus hermaphroditus	Mammalia	Carnivora	Viverridae	Paradoxurus	Paradoxurus hermaphroditus	Common Palm Civet	LC	II	X	X	X	A	High	Whole individual	1	individual	1	individual	3.5	3.5	NA	NA	Dead	Fresh	Food	160000	individual	160000	individual		160000	X	0.5
2011-07-08	M33	Market	Trade	NA	NA	Meuang Feuang	Vientiane	Lao PDR	North	05:00:00	06:15:00	1	2	2.3	Anatidae	Aves	Anseriformes	Anatidae			Wild Duck	X	X	X	X	X	A	Medium	Whole individual	1	individual	1	individual	0.776	0.776	NA	NA	Alive	Alive	Food	22000	individual	22000	individual		22000	X	0.2
2011-07-08	M33	Market	Trade	NA	NA	Meuang Feuang	Vientiane	Lao PDR	North	05:00:00	06:15:00	1	3	3.1	Pteropodidae	Mammalia	Chiroptera	Pteropodidae			Bat	X	II	X	X	X	A	High	Whole individual	5	individual	5	individual	0.116	0.58	NA	NA	Dead	Fresh	Food	NA		X	X	X	X	X	0.1
2011-07-08	M33	Market	Trade	NA	NA	Meuang Feuang	Vientiane	Lao PDR	North	05:00:00	06:15:00	1	3	3.2	Anatidae	Aves	Anseriformes	Anatidae			Wild Duck	X	X	X	X	X	A	Medium	Whole individual	2	individual	2	individual	0.776	1.552	NA	NA	Alive	Alive	Food	22000	individual	22000	individual		44000	X	0.1
2011-08-03	M33	Market	Trade	NA	NA	Meuang Feuang	Vientiane	Lao PDR	North	06:15:00	16:30:00	1	1	1.1	Callosciurus erythraeus	Mammalia	Rodentia	Sciuridae	Callosciurus	Callosciurus erythraeus	Pallas's Squirrel	LC	III	X	X	X	A	High	Whole individual	2	individual	2	individual	0.385	0.77	NA	NA	Dead	Fresh	Food	25000	individual	25000	individual		50000	X	1
2011-08-03	M33	Market	Trade	NA	NA	Meuang Feuang	Vientiane	Lao PDR	North	06:15:00	16:30:00	1	2	2.1	Sciuridae	Mammalia	Rodentia	Sciuridae			Squirrel	LC	III	GT-VU	LKL	X	A	High	Whole individual	7	individual	7	individual	0.2905	2.0335	NA	NA	Dead	Fresh	Food	NA		X	X	X	X	X	1
2011-08-03	M33	Market	Trade	NA	NA	Meuang Feuang	Vientiane	Lao PDR	North	06:15:00	16:30:00	1	2	2.2	Trionychidae	Reptilia	Testudines	Trionychidae			Soft- shelled turtle	X	X	X	X	X	X	High	Whole individual	1	individual	1	individual	7	7	NA	NA	Alive	Alive	Food	NA		X	X	X	X	X	0.1
2011-08-03	M33	Market	Trade	NA	NA	Meuang Feuang	Vientiane	Lao PDR	North	06:15:00	16:30:00	1	3	3.1	Sus scrofa	Mammalia	Artiodactyla	Suidae	Sus	Sus scrofa	Wild boar	LC	III	X	LKL	X	X	Medium	Whole individual	28.5	kg	1	individual	NA	28.5	NA	NA	Dead	Fresh	Food	30000	kg	30000	kg		855000	X	0.1
2011-08-03	M33	Market	Trade	NA	NA	Meuang Feuang	Vientiane	Lao PDR	North	06:15:00	16:30:00	1	3	3.2	Sus scrofa	Mammalia	Artiodactyla	Suidae	Sus	Sus scrofa	Wild boar	LC	III	X	LKL	X	A	Medium	Whole individual	1	individual	1	individual	10	10	NA	NA	Alive	Alive	Food	NA		X	X	X	X	X	0.5
2011-08-04	M33	Market	Trade	NA	NA	Meuang Feuang	Vientiane	Lao PDR	North	07:00:00	16:15:00	1	1	1.1	Viverra zibetha	Mammalia	Carnivora	Viverridae	Viverra	Viverra zibetha	Large Indian Civet	NT	X	X	X	F	J	Medium	Whole individual	1	individual	1	individual	8.5	8.5	NA	NA	Dead	Fresh	Food	NA		X	X	X	X	X	3
2011-08-04	M33	Market	Trade	NA	NA	Meuang Feuang	Vientiane	Lao PDR	North	07:00:00	16:15:00	1	1	1.2	Pycnonotidae	Aves	Passeriformes	Pycnonotidae			Bulbul	X	X	X	X	X	A	High	Whole individual	10	individual	10	individual	0.0295	0.295	5	2	Dead	Fresh	Food	10000	bunch	2000	individual		20000	X	X
2011-08-04	M33	Market	Trade	NA	NA	Meuang Feuang	Vientiane	Lao PDR	North	07:00:00	16:15:00	1	1	1.3	Rhizomys	Mammalia	Rodentia	Spalacidae	Rhizomys		Bamboo Rat	LC	II	X	X	X	A	High	Whole individual	1	individual	1	individual	2	2	NA	NA	Dead	Fresh	Food	140000	individual	140000	individual		140000	X	X
2011-08-04	M33	Market	Trade	NA	NA	Meuang Feuang	Vientiane	Lao PDR	North	07:00:00	16:15:00	1	1	1.4	Geoemydidae	Reptilia	Testudines	Geoemydidae			Turtle	EN, VU, NT	II	X	X	X	A	High	Whole individual	1	individual	1	individual	3.2	3.2	NA	NA	Alive	Alive	Food	NA		X	X	X	X	X	X
2011-08-04	M33	Market	Trade	NA	NA	Meuang Feuang	Vientiane	Lao PDR	North	07:00:00	16:15:00	1	1	1.5	Callosciurus inornatus	Mammalia	Rodentia	Sciuridae	Callosciurus	Callosciurus inornatus	Inornate Squirrel	LC	III	GT-VU	LKL	X	A	High	Whole individual	4	individual	4	individual	0.277	1.108	NA	NA	Dead	Fresh	Food	22000	individual	22000	individual		88000	X	X
2011-08-04	M33	Market	Trade	NA	NA	Meuang Feuang	Vientiane	Lao PDR	North	07:00:00	16:15:00	1	2	2.2	Dremomys rufigenis	Mammalia	Rodentia	Sciuridae	Dremomys	Dremomys rufigenis	Red-Cheeked Squirrel	LC	III	GT-VU	LKL	X	A	High	Whole individual	1	individual	1	individual	0.25	0.25	NA	NA	Dead	Fresh	Food	22000	individual	22000	individual		22000	X	X
2011-08-04	M33	Market	Trade	NA	NA	Meuang Feuang	Vientiane	Lao PDR	North	07:00:00	16:15:00	1	2	2.1	Geoemydidae	Reptilia	Testudines	Geoemydidae			Turtle	EN, VU, NT	II	X	X	X	A	High	Whole individual	1	individual	1	individual	3.2	3.2	NA	NA	Alive	Alive	Food	NA		X	X	X	X	X	X
2011-08-04	M33	Market	Trade	NA	NA	Meuang Feuang	Vientiane	Lao PDR	North	07:00:00	16:15:00	1	2	2.3	Rousettus	Mammalia	Chiroptera	Pteropodidae	Rousettus		Bat	X	II	X	X	X	A	High	Whole individual	2	individual	2	individual	0.116	0.232	NA	NA	Dead	Fresh	Food	15000	individual	15000	individual		30000	X	X
2011-08-04	M33	Market	Trade	NA	NA	Meuang Feuang	Vientiane	Lao PDR	North	07:00:00	16:15:00	1	2	2.4	Callosciurus inornatus	Mammalia	Rodentia	Sciuridae	Callosciurus	Callosciurus inornatus	Inornate Squirrel	LC	III	GT-VU	LKL	X	A	High	Whole individual	2	individual	2	individual	0.277	0.554	NA	NA	Dead	Fresh	Food	22000	individual	22000	individual		44000	X	X
2011-08-04	M33	Market	Trade	NA	NA	Meuang Feuang	Vientiane	Lao PDR	North	07:00:00	16:15:00	1	2	2.5	Rhizomys	Mammalia	Rodentia	Spalacidae	Rhizomys		Bamboo Rat	LC	II	X	X	X	A	High	Whole individual	1	individual	1	individual	2	2	NA	NA	Alive	Alive	Food	140000	individual	140000	individual		140000	X	X
2011-08-04	M33	Market	Trade	NA	NA	Meuang Feuang	Vientiane	Lao PDR	North	07:00:00	16:15:00	1	3	3.1	Rhizomys	Mammalia	Rodentia	Spalacidae	Rhizomys		Bamboo Rat	LC	II	X	X	X	A	High	Whole individual	1	individual	1	individual	2	2	NA	NA	Alive	Alive	Food	140000	individual	140000	individual		140000	X	X
2011-08-04	M33	Market	Trade	NA	NA	Meuang Feuang	Vientiane	Lao PDR	North	07:00:00	16:15:00	1	3	3.2	Geoemydidae	Reptilia	Testudines	Geoemydidae			Turtle	EN, VU, NT	II	X	X	X	A	High	Whole individual	1	individual	1	individual	3.2	3.2	NA	NA	Alive	Alive	Food	NA		X	X	X	X	X	X
2011-08-04	M33	Market	Trade	NA	NA	Meuang Feuang	Vientiane	Lao PDR	North	07:00:00	16:15:00	1	3	3.3	Rousettus	Mammalia	Chiroptera	Pteropodidae	Rousettus		Bat	X	II	X	X	X	A	High	Whole individual	2	individual	2	individual	0.116	0.232	NA	NA	Dead	Fresh	Food	15000	individual	15000	individual		30000	X	X
2011-08-04	M33	Market	Trade	NA	NA	Meuang Feuang	Vientiane	Lao PDR	North	07:00:00	16:15:00	1	4	4.1	Dremomys rufigenis	Mammalia	Rodentia	Sciuridae	Dremomys	Dremomys rufigenis	Red-Cheeked Squirrel	LC	III	GT-VU	LKL	M	A	High	Whole individual	2	individual	2	individual	0.25	0.5	NA	NA	Dead	Fresh	Food	22000	individual	22000	individual		44000	X	X
2011-08-04	M33	Market	Trade	NA	NA	Meuang Feuang	Vientiane	Lao PDR	North	07:00:00	16:15:00	1	4	4.2	Dremomys rufigenis	Mammalia	Rodentia	Sciuridae	Dremomys	Dremomys rufigenis	Red-Cheeked Squirrel	LC	III	GT-VU	LKL	F	A	High	Whole individual	4	individual	4	individual	0.25	1	NA	NA	Dead	Fresh	Food	22000	individual	22000	individual		88000	X	X
2011-08-04	M33	Market	Trade	NA	NA	Meuang Feuang	Vientiane	Lao PDR	North	07:00:00	16:15:00	1	4	4.3	Callosciurus inornatus	Mammalia	Rodentia	Sciuridae	Callosciurus	Callosciurus inornatus	Inornate Squirrel	LC	III	GT-VU	LKL	M	A	High	Whole individual	3	individual	3	individual	0.277	0.831	NA	NA	Dead	Fresh	Food	22000	individual	22000	individual		66000	X	X
2011-08-04	M33	Market	Trade	NA	NA	Meuang Feuang	Vientiane	Lao PDR	North	07:00:00	16:15:00	1	4	4.4	Callosciurus inornatus	Mammalia	Rodentia	Sciuridae	Callosciurus	Callosciurus inornatus	Inornate Squirrel	LC	III	GT-VU	LKL	F	A	High	Whole individual	1	individual	1	individual	0.277	0.277	NA	NA	Dead	Fresh	Food	22000	individual	22000	individual		22000	X	X
2011-08-04	M33	Market	Trade	NA	NA	Meuang Feuang	Vientiane	Lao PDR	North	07:00:00	16:15:00	1	4	4.5	Pycnonotidae	Aves	Passeriformes	Pycnonotidae			Bulbul	X	X	X	X	X	A	High	Whole individual	50	individual	50	individual	0.0295	1.475	5	10	Dead	Fresh	Food	10000	bunch	2000	individual		100000	X	X
2011-08-04	M33	Market	Trade	NA	NA	Meuang Feuang	Vientiane	Lao PDR	North	07:00:00	16:15:00	1	4	4.6	Rousettus	Mammalia	Chiroptera	Pteropodidae	Rousettus		Bat	X	II	X	X	X	A	High	Whole individual	14	individual	14	individual	0.116	1.624	2	7	Dead	Fresh	Food	15000	2 individual	7500	individual		105000	X	X
2011-08-04	M33	Market	Trade	NA	NA	Meuang Feuang	Vientiane	Lao PDR	North	07:00:00	16:15:00	1	4	4.7	Geoemydidae	Reptilia	Testudines	Geoemydidae			Turtle	EN, VU, NT	II	X	X	X	A	High	Whole individual	1	individual	1	individual	3.2	3.2	NA	NA	Alive	Alive	Food	NA		X	X	X	X	X	X
2011-08-04	M33	Market	Trade	NA	NA	Meuang Feuang	Vientiane	Lao PDR	North	07:00:00	16:15:00	1	4	4.8	Rhizomys	Mammalia	Rodentia	Spalacidae	Rhizomys		Bamboo Rat	LC	II	X	X	X	A	High	Whole individual	1	individual	1	individual	2	2	NA	NA	Alive	Alive	Food	140000	individual	140000	individual		140000	X	X
2011-08-05	M33	Market	Trade	NA	NA	Meuang Feuang	Vientiane	Lao PDR	North	08:12:00	10:50:00	1	1	1.1	Pteropodidae	Mammalia	Chiroptera	Pteropodidae			Bat	X	II	X	X	X	A	High	Whole individual	33	individual	33	individual	0.116	3.828	3	11	Dead	Fresh	Food	10000	bunch	3333	individual		110000	X	X
2011-08-05	M33	Market	Trade	NA	NA	Meuang Feuang	Vientiane	Lao PDR	North	08:12:00	10:50:00	1	2	2.1	Pteropodidae	Mammalia	Chiroptera	Pteropodidae			Bat	X	II	X	X	X	A	High	Whole individual	36	individual	36	individual	0.116	4.176	3	12	Dead	Fresh	Food	10000	bunch	3333	individual		120000	X	X
2011-08-05	M33	Market	Trade	NA	NA	Meuang Feuang	Vientiane	Lao PDR	North	08:12:00	10:50:00	1	3	3.1	Pteropodidae	Mammalia	Chiroptera	Pteropodidae			Bat	X	II	X	X	X	A	High	Whole individual	21	individual	21	individual	0.116	2.436	3	7	Dead	Fresh	Food	10000	bunch	3333	individual		70000	X	X
2011-08-05	D	Market	Trade	NA	NA	Vang Vieng	Vientiane	Lao PDR	North	15:30:00	16:00:00	0	1	1.1	Pteropodidae	Mammalia	Chiroptera	Pteropodidae			Bat	X	II	X	X	X	A	High	Whole individual	16	individual	16	individual	0.116	1.856	2	8	Dead	Fresh	Food	12000	bunch	6000	individual		96000	X	X
2011-08-05	D	Market	Trade	NA	NA	Vang Vieng	Vientiane	Lao PDR	North	15:30:00	16:00:00	0	2	2.1	Viverridae	Mammalia	Carnivora	Viverridae			Civet	X	II	X	PARL	X	J	High	Whole individual	1	individual	1	individual	3	3	NA	NA	Dead	Fresh	Food	130000	individual	130000	individual		130000	X	X
2011-08-05	D	Market	Trade	NA	NA	Vang Vieng	Vientiane	Lao PDR	North	15:30:00	16:00:00	0	2	2.2	Callosciurus inornatus	Mammalia	Rodentia	Sciuridae	Callosciurus	Callosciurus inornatus	Inornate Squirrel	LC	III	GT-VU	LKL	X	A	High	Whole individual	3	individual	3	individual	0.277	0.831	NA	NA	Dead	Fresh	Food	25000	individual	25000	individual		75000	X	X
2011-08-05	D	Market	Trade	NA	NA	Vang Vieng	Vientiane	Lao PDR	North	15:30:00	16:00:00	0	2	2.3	Dremomys rufigenis	Mammalia	Rodentia	Sciuridae	Dremomys	Dremomys rufigenis	Red-Cheeked Squirrel	LC	III	GT-VU	LKL	X	A	High	Whole individual	1	individual	1	individual	0.25	0.25	NA	NA	Dead	Fresh	Food	25000	individual	25000	individual		25000	X	X
2011-08-05	D	Market	Trade	NA	NA	Vang Vieng	Vientiane	Lao PDR	North	15:30:00	16:00:00	0	2	2.4	Phasianidae	Aves	Galliformes	Phasianidae			Partridge	X	X	X	X	X	A	High	Whole individual	1	individual	1	individual	0.33	0.33	NA	NA	Dead	Fresh	Food	NA		X	X	X	X	X	X
2011-08-05	D	Market	Trade	NA	NA	Vang Vieng	Vientiane	Lao PDR	North	15:30:00	16:00:00	0	3	3.1	Callosciurus inornatus	Mammalia	Rodentia	Sciuridae	Callosciurus	Callosciurus inornatus	Inornate Squirrel	LC	III	GT-VU	LKL	X	A	High	Whole individual	2	individual	2	individual	0.277	0.554	NA	NA	Dead	Fresh	Food	25000	individual	25000	individual		50000	X	X
2011-08-05	D	Market	Trade	NA	NA	Vang Vieng	Vientiane	Lao PDR	North	15:30:00	16:00:00	0	4	4.1	Muntiacus	Mammalia	Artiodactyla	Cervidae	Muntiacus		Muntjac	DD, EN, LC	II	X	X	X	J	High	Part	1	head	1	individual	4	4	NA	NA	Dead	Fresh	Food	70000	head	70000	head		70000	X	X
2011-08-05	D	Market	Trade	NA	NA	Vang Vieng	Vientiane	Lao PDR	North	15:30:00	16:00:00	0	4	4.2	Muntiacus	Mammalia	Artiodactyla	Cervidae	Muntiacus		Muntjac	DD, EN, LC	II	X	X	X	A	High	Part	8	kg	NA	NA	NA	8	NA	NA	Dead	Fresh	Food	60000	kg	60000	kg		480000	X	X
2011-08-05	D	Market	Trade	NA	NA	Vang Vieng	Vientiane	Lao PDR	North	15:30:00	16:00:00	0	5	5.1	Physignathus cocincinus	Reptilia	Squamata	Agamidae	Physignathus	Physignathus cocincinus	Water Dragon	X	II	X	PARL	X	A	High	Whole individual	8	individual	8	individual	0.8	6.4	NA	NA	Alive	Alive	Food	35000	individual	35000	individual		280000	X	X
2011-08-05	D	Market	Trade	NA	NA	Vang Vieng	Vientiane	Lao PDR	North	15:30:00	16:00:00	0	5	5.2	Physignathus cocincinus	Reptilia	Squamata	Agamidae	Physignathus	Physignathus cocincinus	Water Dragon	X	II	X	PARL	X	J	High	Whole individual	3	individual	3	individual	0.8	2.4	NA	NA	Alive	Alive	Food	16000	individual	16000	individual		48000	X	X
2011-08-05	D	Market	Trade	NA	NA	Vang Vieng	Vientiane	Lao PDR	North	15:30:00	16:00:00	0	6	6.1	Pteropodidae	Mammalia	Chiroptera	Pteropodidae			Bat	X	II	X	X	X	A	High	Whole individual	6	individual	6	individual	0.116	0.696	3	2	Dead	Fresh	Food	25000	bunch	8333	individual		50000	X	X
2011-08-06	D	Market	Trade	NA	NA	Vang Vieng	Vientiane	Lao PDR	North	06:10:00	06:40:00	1	1	1.1	Rhizomys	Mammalia	Rodentia	Spalacidae	Rhizomys		Bamboo Rat	LC	II	X	X	X	A	High	Whole individual	1	individual	1	individual	2	2	NA	NA	Alive	Alive	Food	120000	individual	120000	individual		120000	X	X
2011-08-06	D	Market	Trade	NA	NA	Vang Vieng	Vientiane	Lao PDR	North	06:10:00	06:40:00	1	2	2.1	Callosciurus inornatus	Mammalia	Rodentia	Sciuridae	Callosciurus	Callosciurus inornatus	Inornate Squirrel	LC	III	GT-VU	LKL	X	A	High	Whole individual	4	individual	4	individual	0.277	1.108	NA	NA	Dead	Fresh	Food	25000	individual	25000	individual		100000	X	X
2011-08-06	D	Market	Trade	NA	NA	Vang Vieng	Vientiane	Lao PDR	North	06:10:00	06:40:00	1	2	2.2	Dremomys rufigenis	Mammalia	Rodentia	Sciuridae	Dremomys	Dremomys rufigenis	Red-Cheeked Squirrel	LC	III	GT-VU	LKL	X	A	High	Whole individual	5	individual	5	individual	0.25	1.25	NA	NA	Dead	Fresh	Food	25000	individual	25000	individual		125000	X	X
2011-08-06	D	Market	Trade	NA	NA	Vang Vieng	Vientiane	Lao PDR	North	06:10:00	06:40:00	1	3	3.1	Callosciurus inornatus	Mammalia	Rodentia	Sciuridae	Callosciurus	Callosciurus inornatus	Inornate Squirrel	LC	III	GT-VU	LKL	X	A	High	Whole individual	2	individual	2	individual	0.277	0.554	NA	NA	Dead	Fresh	Food	25000	individual	25000	individual		50000	X	X
2011-08-06	D	Market	Trade	NA	NA	Vang Vieng	Vientiane	Lao PDR	North	06:10:00	06:40:00	1	4	4.1	Muntiacus	Mammalia	Artiodactyla	Cervidae	Muntiacus		Muntjac	DD, EN, LC	II	X	X	X	A	High	Whole individual	1	individual	1	individual	24	24	NA	NA	Dead	Fresh	Food	230000	individual	230000	individual		230000	X	X
2011-08-06	D	Market	Trade	NA	NA	Vang Vieng	Vientiane	Lao PDR	North	06:10:00	06:40:00	1	4	4.2	Viverridae	Mammalia	Carnivora	Viverridae			Civet	X	II	X	PARL	X	A	High	Whole individual	2	individual	2	individual	3	6	NA	NA	Dead	Fresh	Food	250000	individual	250000	individual		500000	X	X
2011-08-06	D	Market	Trade	NA	NA	Vang Vieng	Vientiane	Lao PDR	North	06:10:00	06:40:00	1	5	5.1	Callosciurus inornatus	Mammalia	Rodentia	Sciuridae	Callosciurus	Callosciurus inornatus	Inornate Squirrel	LC	III	GT-VU	LKL	X	A	High	Whole individual	4	individual	4	individual	0.277	1.108	NA	NA	Dead	Fresh	Food	25000	individual	25000	individual		100000	X	X
2011-08-06	D	Market	Trade	NA	NA	Vang Vieng	Vientiane	Lao PDR	North	06:10:00	06:40:00	1	5	5.2	Dremomys rufigenis	Mammalia	Rodentia	Sciuridae	Dremomys	Dremomys rufigenis	Red-Cheeked Squirrel	LC	III	GT-VU	LKL	X	A	High	Whole individual	1	individual	1	individual	0.25	0.25	NA	NA	Dead	Fresh	Food	25000	individual	25000	individual		25000	X	X
2011-08-06	D	Market	Trade	NA	NA	Vang Vieng	Vientiane	Lao PDR	North	06:10:00	06:40:00	1	5	5.3	Pycnonotidae	Aves	Passeriformes	Pycnonotidae			Bulbul	X	X	X	X	X	A	High	Whole individual	12	individual	12	individual	0.0295	0.354	3	4	Dead	Fresh	Food	12000	bunch	4000	individual		48000	X	X
2011-08-06	D	Market	Trade	NA	NA	Vang Vieng	Vientiane	Lao PDR	North	06:10:00	06:40:00	1	6	6.1	Pteropodidae	Mammalia	Chiroptera	Pteropodidae			Bat	X	II	X	X	X	A	High	Whole individual	12	individual	12	individual	0.116	1.392	2	6	Dead	Fresh	Food	15000	bunch	7500	individual		90000	X	X
2011-08-06	D	Market	Trade	NA	NA	Vang Vieng	Vientiane	Lao PDR	North	06:10:00	06:40:00	1	7	7.1	Pteropodidae	Mammalia	Chiroptera	Pteropodidae			Bat	X	II	X	X	X	A	High	Whole individual	7	individual	7	individual	0.116	0.812	3	2	Dead	Fresh	Food	15000	bunch	5000	individual		35000	X	X
2011-08-06	D	Market	Trade	NA	NA	Vang Vieng	Vientiane	Lao PDR	North	06:10:00	06:40:00	1	7	7.2	Rousettus	Mammalia	Chiroptera	Pteropodidae	Rousettus		Fruit Bat	LC	II	X	PARL	X	A	High	Whole individual	4	individual	4	individual	0.075	0.3	2	2	Dead	Fresh	Food	10000	bunch	5000	individual		20000	X	X
2011-08-06	D	Market	Trade	NA	NA	Vang Vieng	Vientiane	Lao PDR	North	06:10:00	06:40:00	1	8	8.1	Rhizomys	Mammalia	Rodentia	Spalacidae	Rhizomys		Bamboo Rat	LC	II	X	X	X	A	High	Whole individual	2	individual	2	individual	2	4	NA	NA	Dead	Fresh	Food	150000	individual	150000	individual		300000	X	X
2011-08-07	M35	Market	Trade	NA	NA	Vang Vieng	Vientiane	Lao PDR	North	15:30:00	15:50:00	0	1	1.1	Dremomys rufigenis	Mammalia	Rodentia	Sciuridae	Dremomys	Dremomys rufigenis	Red-Cheeked Squirrel	LC	III	GT-VU	LKL	X	A	High	Whole individual	2	individual	2	individual	0.25	0.5	NA	NA	Dead	Fresh	Food	20000	individual	20000	individual		40000	Khan mark village	24
2011-08-07	M35	Market	Trade	NA	NA	Vang Vieng	Vientiane	Lao PDR	North	15:30:00	15:50:00	0	2	2.1	Pycnonotidae	Aves	Passeriformes	Pycnonotidae			Bulbul	X	X	X	X	X	A	High	Whole individual	12	individual	12	individual	0.0295	0.354	4	3	Dead	Fresh	Food	10000	4 individual	2500	individual		30000	Khan mark village	24
2011-08-07	M35	Market	Trade	NA	NA	Vang Vieng	Vientiane	Lao PDR	North	15:30:00	15:50:00	0	2	2.2	Alcedo atthis	Aves	Coraciiformes	Alcedinidae	Alcedo	Alcedo atthis	Common kingfisher	LC	II	X	X	X	X	Medium	Whole individual	3	individual	3	individual	0.0338	0.1014	NA	NA	Dead	Fresh	Food	10000	individual	10000	individual		30000	Khan mark village	24
2011-08-07	M57	Market	Trade	NA	NA	Vang Vieng	Vientiane	Lao PDR	North	13:00:00	14:00:00	0	1	1.1	Spilopelia chinensis	Aves	Columbiformes	Columbidae	Spilopelia	Spilopelia chinensis	Spotted Dove	LC	II	X	X	X	A	High	Whole individual	2	individual	2	individual	0.16	0.32	NA	NA	Alive	Alive	Pet	NA		X	X	X	X	X	X
2011-08-07	M57	Market	Trade	NA	NA	Vang Vieng	Vientiane	Lao PDR	North	13:00:00	14:00:00	0	2	2.1	Spilopelia chinensis	Aves	Columbiformes	Columbidae	Spilopelia	Spilopelia chinensis	Spotted Dove	LC	II	X	X	X	A	High	Whole individual	2	individual	2	individual	0.16	0.32	NA	NA	Alive	Alive	Pet	NA		X	X	X	X	X	X
2011-08-07	M57	Market	Trade	NA	NA	Vang Vieng	Vientiane	Lao PDR	North	13:00:00	14:00:00	0	2	2.2	Columba punicea	Aves	Columbiformes	Columbidae	Columba	Columba punicea	Pale-capped Pigeon	VU	II	GT-VU	LKL	X	A	Medium	Whole individual	1	individual	1	individual	0.44	0.44	NA	NA	Alive	Alive	Pet	NA		X	X	X	X	X	X
2011-08-07	M57	Market	Trade	NA	NA	Vang Vieng	Vientiane	Lao PDR	North	13:00:00	14:00:00	0	2	2.3	Viverridae	Mammalia	Carnivora	Viverridae			Civet	X	II	X	PARL	X	J	High	Whole individual	2	individual	2	individual	3	6	NA	NA	Alive	Alive	Pet	140000	individual	140000	individual		280000	X	X
2011-08-07	M57	Market	Trade	NA	NA	Vang Vieng	Vientiane	Lao PDR	North	13:00:00	14:00:00	0	2	2.4	Capricornis	Mammalia	Artiodactyla	Bovidae	Capricornis		Serow	NT	I	GT-VU	PARL	X	A	High	Whole individual	1	individual	1	individual	123	123	NA	NA	Dead	smoke	Food	NA		X	X	X	X	X	X
2011-08-07	M57	Market	Trade	NA	NA	Vang Vieng	Vientiane	Lao PDR	North	13:00:00	14:00:00	0	2	2.5	Geoemydidae	Reptilia	Testudines	Geoemydidae			Turtle	EN, VU, NT	II	X	X	X	A	High	Whole individual	1	individual	1	individual	3.2	3.2	NA	NA	Alive	Alive	Food	NA		X	X	X	X	X	X
2011-08-07	M57	Market	Trade	NA	NA	Vang Vieng	Vientiane	Lao PDR	North	13:00:00	14:00:00	0	2	2.6	Callosciurus inornatus	Mammalia	Rodentia	Sciuridae	Callosciurus	Callosciurus inornatus	Inornate Squirrel	LC	III	GT-VU	LKL	X	J	High	Whole individual	1	individual	1	individual	0.277	0.277	NA	NA	Alive	Alive	Pet	NA		X	X	X	X	X	X
2011-08-07	M57	Market	Trade	NA	NA	Vang Vieng	Vientiane	Lao PDR	North	13:00:00	14:00:00	0	3	3.1	Aves	Aves					Wild bird	X	X	X	X	X	A	High	Whole individual	6	individual	6	individual	0.0325	0.195	NA	NA	Alive	Alive	Pet	20000	individual	20000	individual		120000	X	X
2011-08-07	M57	Market	Trade	NA	NA	Vang Vieng	Vientiane	Lao PDR	North	13:00:00	14:00:00	0	4	4.1	Pycnonotidae	Aves	Passeriformes	Pycnonotidae			Bulbul	X	X	X	X	X	A	High	Whole individual	12	individual	12	individual	0.0295	0.354	NA	NA	Alive	Alive	Pet	NA		X	X	X	X	X	X
2011-08-07	M57	Market	Trade	NA	NA	Vang Vieng	Vientiane	Lao PDR	North	13:00:00	14:00:00	0	4	4.2	Dremomys rufigenis	Mammalia	Rodentia	Sciuridae	Dremomys	Dremomys rufigenis	Red-Cheeked Squirrel	LC	III	GT-VU	LKL	X	A	High	Whole individual	2	individual	2	individual	0.25	0.5	NA	NA	Dead	Fresh	Food	25000	individual	25000	individual		50000	X	X
2011-08-07	M57	Market	Trade	NA	NA	Vang Vieng	Vientiane	Lao PDR	North	13:00:00	14:00:00	0	5	5.1	Pteropodidae	Mammalia	Chiroptera	Pteropodidae			Fruit Bat	LC	II	X	PARL	X	A	High	Whole individual	3	individual	3	individual	0.075	0.225	3	1	Dead	Fresh	Food	25000	bunch	8333	individual		25000	X	X
2011-08-07	M57	Market	Trade	NA	NA	Vang Vieng	Vientiane	Lao PDR	North	13:00:00	14:00:00	0	6	6.1	Pteropodidae	Mammalia	Chiroptera	Pteropodidae			Fruit Bat	LC	II	X	PARL	X	A	High	Whole individual	12	individual	12	individual	0.075	0.9	3	4	Dead	Fresh	Food	25000	3 individual	8333	individual		100000	X	X
2011-08-07	M57	Market	Trade	NA	NA	Vang Vieng	Vientiane	Lao PDR	North	13:00:00	14:00:00	0	7	7.1	Aves	Aves					Wild bird	X	X	X	X	X	A	High	Whole individual	2	individual	2	individual	0.0325	0.065	NA	NA	Alive	Alive	Pet	20000	individual	20000	individual		40000	X	X
2011-08-07	M57	Market	Trade	NA	NA	Vang Vieng	Vientiane	Lao PDR	North	13:00:00	14:00:00	0	7	7.2	Pycnonotidae	Aves	Passeriformes	Pycnonotidae			Bulbul	X	X	X	X	X	A	High	Whole individual	13	individual	13	individual	0.0295	0.3835	NA	NA	Alive	Alive	Pet	NA		X	X	X	X	X	X
2011-08-07	M57	Market	Trade	NA	NA	Vang Vieng	Vientiane	Lao PDR	North	13:00:00	14:00:00	0	8	8.1	Spilopelia chinensis	Aves	Columbiformes	Columbidae	Spilopelia	Spilopelia chinensis	Spotted Dove	LC	II	X	X	X	A	High	Whole individual	6	individual	6	individual	0.16	0.96	NA	NA	Alive	Alive	Pet	NA		X	X	X	X	X	X
2011-08-07	M57	Market	Trade	NA	NA	Vang Vieng	Vientiane	Lao PDR	North	13:00:00	14:00:00	0	8	8.2	Columba punicea	Aves	Columbiformes	Columbidae	Columba	Columba punicea	Pale-capped Pigeon	VU	II	GT-VU	LKL	X	A	Medium	Whole individual	1	individual	1	individual	0.44	0.44	NA	NA	Alive	Alive	Pet	NA		X	X	X	X	X	X
2011-08-07	M57	Market	Trade	NA	NA	Vang Vieng	Vientiane	Lao PDR	North	13:00:00	14:00:00	0	8	8.3	Geoemydidae	Reptilia	Testudines	Geoemydidae			Turtle	EN, VU, NT	II	X	X	X	A	High	Whole individual	1	individual	1	individual	3.2	3.2	NA	NA	Alive	Alive	Food	NA		X	X	X	X	X	X
2011-08-07	M57	Market	Trade	NA	NA	Vang Vieng	Vientiane	Lao PDR	North	13:00:00	14:00:00	0	8	8.4	Phasianidae	Aves	Galliformes	Phasianidae			Partridge	X	X	X	X	X	A	High	Whole individual	5	individual	5	individual	0.33	1.65	NA	NA	Alive	Alive	Pet	NA		X	X	X	X	X	X
2011-08-07	M57	Market	Trade	NA	NA	Vang Vieng	Vientiane	Lao PDR	North	13:00:00	14:00:00	0	9	9.1	Spilopelia chinensis	Aves	Columbiformes	Columbidae	Spilopelia	Spilopelia chinensis	Spotted Dove	LC	II	X	X	X	A	High	Whole individual	1	individual	1	individual	0.16	0.16	NA	NA	Alive	Alive	Pet	NA		X	X	X	X	X	X
2011-08-07	M57	Market	Trade	NA	NA	Vang Vieng	Vientiane	Lao PDR	North	13:00:00	14:00:00	0	9	9.2	Rhizomys	Mammalia	Rodentia	Spalacidae	Rhizomys		Bamboo Rat	LC	II	X	X	X	J	High	Whole individual	6	individual	6	individual	2	12	NA	NA	Alive	Alive	Pet	100000	individual	100000	individual		600000	X	X
2011-08-07	M57	Market	Trade	NA	NA	Vang Vieng	Vientiane	Lao PDR	North	13:00:00	14:00:00	0	9	9.3	Rhizomys	Mammalia	Rodentia	Spalacidae	Rhizomys		Bamboo Rat	LC	II	X	X	X	A	High	Whole individual	2	individual	2	individual	2	4	NA	NA	Alive	Alive	Food	300000	individual	300000	individual		600000	X	X
2011-08-07	M57	Market	Trade	NA	NA	Vang Vieng	Vientiane	Lao PDR	North	13:00:00	14:00:00	0	10	10.1	Geoemydidae	Reptilia	Testudines	Geoemydidae			Turtle	EN, VU, NT	II	X	X	X	A	High	Whole individual	2	individual	2	individual	3.2	6.4	NA	NA	Alive	Alive	Food	200000	individual	200000	individual		400000	X	X
2011-08-07	M57	Market	Trade	NA	NA	Vang Vieng	Vientiane	Lao PDR	North	13:00:00	14:00:00	0	11	11.1	Capricornis	Mammalia	Artiodactyla	Bovidae	Capricornis		Serow	NT	I	GT-VU	PARL	X	A	Medium	Part	1	head	1	individual	NA	NA	NA	NA	Dead	Dried	Food	NA		X	X	X	X	X	X
2011-08-07	M57	Market	Trade	NA	NA	Vang Vieng	Vientiane	Lao PDR	North	13:00:00	14:00:00	0	12	12.1	Capricornis	Mammalia	Artiodactyla	Bovidae	Capricornis		Serow	NT	I	GT-VU	PARL	X	X	Medium	Part	3	skin	NA	NA	NA	NA	NA	NA	Dead	Dried	Food	NA		X	X	X	X	X	X
2011-08-07	M57	Market	Trade	NA	NA	Vang Vieng	Vientiane	Lao PDR	North	13:00:00	14:00:00	0	13	13.1	Geoemydidae	Reptilia	Testudines	Geoemydidae			Turtle	EN, VU, NT	II	X	X	X	A	High	Whole individual	4	individual	4	individual	3.2	12.8	NA	NA	Alive	Alive	Food	200000	individual	200000	individual		800000	X	X
2011-08-07	D	Market	Trade	NA	NA	Vang Vieng	Vientiane	Lao PDR	North	06:20:00	06:50:00	1	1	1.1	Columba punicea	Aves	Columbiformes	Columbidae	Columba	Columba punicea	Pale-capped Pigeon	VU	II	GT-VU	LKL	X	A	Medium	Whole individual	5	individual	5	individual	0.44	2.2	NA	NA	Alive	Alive	Pet	25000	individual	25000	individual		125000	X	X
2011-08-07	D	Market	Trade	NA	NA	Vang Vieng	Vientiane	Lao PDR	North	06:20:00	06:50:00	1	2	2.1	Rhizomys	Mammalia	Rodentia	Spalacidae	Rhizomys		Bamboo Rat	LC	II	X	X	X	J	High	Whole individual	1	individual	1	individual	2	2	NA	NA	Alive	Alive	Food	120000	individual	120000	individual		120000	X	X
2011-08-07	D	Market	Trade	NA	NA	Vang Vieng	Vientiane	Lao PDR	North	06:20:00	06:50:00	1	3	3.1	Callosciurus inornatus	Mammalia	Rodentia	Sciuridae	Callosciurus	Callosciurus inornatus	Inornate Squirrel	LC	III	GT-VU	LKL	X	A	High	Whole individual	3	individual	3	individual	0.277	0.831	NA	NA	Dead	Fresh	Food	15000	individual	15000	individual		45000	X	X
2011-08-07	D	Market	Trade	NA	NA	Vang Vieng	Vientiane	Lao PDR	North	06:20:00	06:50:00	1	4	4.1	Pteropodidae	Mammalia	Chiroptera	Pteropodidae			Fruit Bat	LC	II	X	PARL	X	J	High	Whole individual	9	individual	9	individual	0.075	0.675	3	3	Dead	Fresh	Food	10000	bunch	3333	individual		30000	X	X
2011-08-07	D	Market	Trade	NA	NA	Vang Vieng	Vientiane	Lao PDR	North	06:20:00	06:50:00	1	5	5.1	Pteropodidae	Mammalia	Chiroptera	Pteropodidae			Fruit Bat	LC	II	X	PARL	X	A	High	Whole individual	4	individual	4	individual	0.075	0.3	2	2	Dead	Fresh	Food	10000	bunch	5000	individual		20000	X	X
2011-08-07	D	Market	Trade	NA	NA	Vang Vieng	Vientiane	Lao PDR	North	06:20:00	06:50:00	1	6	6.1	Pteropodidae	Mammalia	Chiroptera	Pteropodidae			Fruit Bat	LC	II	X	PARL	X	A	High	Whole individual	6	individual	6	individual	0.075	0.45	3	2	Dead	Fresh	Food	10000	bunch	3333	individual		20000	X	X
2011-08-07	D	Market	Trade	NA	NA	Vang Vieng	Vientiane	Lao PDR	North	06:20:00	06:50:00	1	7	7.1	Callosciurus inornatus	Mammalia	Rodentia	Sciuridae	Callosciurus	Callosciurus inornatus	Inornate Squirrel	LC	III	GT-VU	LKL	X	A	High	Whole individual	3	individual	3	individual	0.277	0.831	NA	NA	Dead	Fresh	Food	15000	individual	15000	individual		45000	X	X
2011-08-07	D	Market	Trade	NA	NA	Vang Vieng	Vientiane	Lao PDR	North	06:20:00	06:50:00	1	7	7.2	Dremomys rufigenis	Mammalia	Rodentia	Sciuridae	Dremomys	Dremomys rufigenis	Red-Cheeked Squirrel	LC	III	GT-VU	LKL	X	A	High	Whole individual	1	individual	1	individual	0.25	0.25	NA	NA	Dead	Fresh	Food	15000	individual	15000	individual		15000	X	X
2011-08-07	D	Market	Trade	NA	NA	Vang Vieng	Vientiane	Lao PDR	North	06:20:00	06:50:00	1	8	8.1	Rousettus	Mammalia	Chiroptera	Pteropodidae	Rousettus		Fruit Bat	LC	II	X	PARL	X	A	High	Whole individual	9	individual	9	individual	0.075	0.675	3	3	Dead	Fresh	Food	10000	bunch	3333	individual		30000	X	X
2011-08-07	D	Market	Trade	NA	NA	Vang Vieng	Vientiane	Lao PDR	North	06:20:00	06:50:00	1	8	8.2	Rhinolophus	Mammalia	Chiroptera	Rhinolophidae	Rhinolophus		Insect Bat	DD, LC	II	X	PARL	X	A	High	Whole individual	1	individual	1	individual	0.008	0.008	NA	NA	Dead	Fresh	Food	NA		X	X	X	X	X	X
2011-08-08	M35	Market	Trade	NA	NA	Vang Vieng	Vientiane	Lao PDR	North	15:40:00	16:00:00	0	1	1.1	Physignathus cocincinus	Reptilia	Squamata	Agamidae	Physignathus	Physignathus cocincinus	Water Dragon	X	II	X	PARL	X	A	High	Whole individual	1	individual	1	individual	0.8	0.8	NA	NA	Alive	Alive	Food	25000	individual	25000	individual		25000	Vongki village	X
2011-08-08	M35	Market	Trade	NA	NA	Vang Vieng	Vientiane	Lao PDR	North	15:40:00	16:00:00	0	1	1.2	Physignathus cocincinus	Reptilia	Squamata	Agamidae	Physignathus	Physignathus cocincinus	Water Dragon	X	II	X	PARL	X	A	High	Whole individual	2	individual	2	individual	0.8	1.6	NA	NA	Alive	Alive	Food	20000	individual	20000	individual		40000	Vongki village	X
2011-08-08	M35	Market	Trade	NA	NA	Vang Vieng	Vientiane	Lao PDR	North	15:40:00	16:00:00	0	1	1.3	Physignathus cocincinus	Reptilia	Squamata	Agamidae	Physignathus	Physignathus cocincinus	Water Dragon	X	II	X	PARL	X	A	High	Whole individual	2	individual	2	individual	0.8	1.6	NA	NA	Alive	Alive	Food	15000	individual	15000	individual		30000	Vongki village	X
2011-08-08	M35	Market	Trade	NA	NA	Vang Vieng	Vientiane	Lao PDR	North	15:40:00	16:00:00	0	1	1.4	Physignathus cocincinus	Reptilia	Squamata	Agamidae	Physignathus	Physignathus cocincinus	Water Dragon	X	II	X	PARL	X	A	High	Whole individual	7	individual	7	individual	0.8	5.6	NA	NA	Alive	Alive	Food	15000	individual	15000	individual		105000	Vongki village	X
2011-08-08	M35	Market	Trade	NA	NA	Vang Vieng	Vientiane	Lao PDR	North	15:40:00	16:00:00	0	2	2.1	Pycnonotidae	Aves	Passeriformes	Pycnonotidae			Bulbul	X	X	X	X	X	A	High	Whole individual	9	individual	9	individual	0.0295	0.2655	NA	NA	Dead	Fresh	Food	12000	individual	12000	individual		108000	Khan mark village	X
2011-08-08	M35	Market	Trade	NA	NA	Vang Vieng	Vientiane	Lao PDR	North	15:40:00	16:00:00	0	2	2.2	Chloropsis	Aves	Passeriformes	Chloropseidae	Chloropsis		Leafbird	X	X	X	X	X	A	Medium	Whole individual	1	individual	1	individual	31.5	31.5	NA	NA	Dead	Fresh	Food	NA		X	X	X	X	Khan mark village	X
2011-08-08	D	Market	Trade	NA	NA	Vang Vieng	Vientiane	Lao PDR	North	15:00:00	15:30:00	0	1	1.1	Sciuridae	Mammalia	Rodentia	Sciuridae			Squirrel	LC	III	GT-VU	LKL	X	A	High	Whole individual	6	individual	6	individual	0.2905	1.743	NA	NA	Dead	smoke	Food	20000	individual	20000	individual		120000	X	X
2011-08-08	D	Market	Trade	NA	NA	Vang Vieng	Vientiane	Lao PDR	North	15:00:00	15:30:00	0	2	2.1	Sciuridae	Mammalia	Rodentia	Sciuridae			Squirrel	LC	III	GT-VU	LKL	X	A	High	Whole individual	4	individual	4	individual	0.2905	1.162	NA	NA	Dead	smoke	Food	20000	individual	20000	individual		80000	X	X
2011-08-08	D	Market	Trade	NA	NA	Vang Vieng	Vientiane	Lao PDR	North	15:00:00	15:30:00	0	3	3.1	Pycnonotidae	Aves	Passeriformes	Pycnonotidae			Bulbul	X	X	X	X	X	A	High	Whole individual	120	individual	120	individual	0.0295	3.54	6	20	Dead	Fresh	Food	7000	bunch	1167	individual		140000	X	X
2011-08-08	D	Market	Trade	NA	NA	Vang Vieng	Vientiane	Lao PDR	North	15:00:00	15:30:00	0	4	4.1	Rhizomys	Mammalia	Rodentia	Spalacidae	Rhizomys		Bamboo Rat	LC	II	X	X	X	A	High	Whole individual	1	individual	1	individual	2	2	NA	NA	Alive	Alive	Food	120000	individual	120000	individual		120000	X	X
2011-08-09	M57	Market	Trade	NA	NA	Vang Vieng	Vientiane	Lao PDR	North	11:30:00	11:50:00	1	1	1.1	Pteropodidae	Mammalia	Chiroptera	Pteropodidae			Fruit Bat	LC	II	X	PARL	X	A	High	Whole individual	12	individual	12	individual	0.075	0.9	3	4	Dead	Fresh	Food	25000	3 individual	8333	individual		100000	X	X
2011-08-09	M57	Market	Trade	NA	NA	Vang Vieng	Vientiane	Lao PDR	North	11:30:00	11:50:00	1	1	1.2	Lophura nycthemera	Aves	Galliformes	Phasianidae	Lophura	Lophura nycthemera	Silver Pheasant	LC	I	X	X	X	A	High	Whole individual	1	individual	1	individual	1.39	1.39	NA	NA	Dead	Fresh	Food	130000	individual	130000	individual		130000	X	X
2011-08-09	M57	Market	Trade	NA	NA	Vang Vieng	Vientiane	Lao PDR	North	11:30:00	11:50:00	1	2	2.1	Rhizomys	Mammalia	Rodentia	Spalacidae	Rhizomys		Bamboo Rat	LC	II	X	X	X	A	High	Whole individual	1	individual	1	individual	2	2	NA	NA	Alive	Alive	Food	100000	individual	100000	individual		100000	X	X
2011-08-09	M57	Market	Trade	NA	NA	Vang Vieng	Vientiane	Lao PDR	North	11:30:00	11:50:00	1	3	3.1	Callosciurus inornatus	Mammalia	Rodentia	Sciuridae	Callosciurus	Callosciurus inornatus	Inornate Squirrel	LC	III	GT-VU	LKL	X	A	High	Whole individual	5	individual	5	individual	0.277	1.385	NA	NA	Dead	Fresh	Food	25000	individual	25000	individual		125000	X	X
2011-08-09	M57	Market	Trade	NA	NA	Vang Vieng	Vientiane	Lao PDR	North	11:30:00	11:50:00	1	3	3.2	Dremomys rufigenis	Mammalia	Rodentia	Sciuridae	Dremomys	Dremomys rufigenis	Red-Cheeked Squirrel	LC	III	GT-VU	LKL	X	A	High	Whole individual	1	individual	1	individual	0.25	0.25	NA	NA	Dead	Fresh	Food	25000	individual	25000	individual		25000	X	X
2011-08-09	M57	Market	Trade	NA	NA	Vang Vieng	Vientiane	Lao PDR	North	11:30:00	11:50:00	1	3	3.3	Callosciurus erythraeus	Mammalia	Rodentia	Sciuridae	Callosciurus	Callosciurus erythraeus	Pallas's Squirrel	LC	III	X	X	X	A	High	Whole individual	2	individual	2	individual	0.385	0.77	NA	NA	Dead	Fresh	Food	25000	individual	25000	individual		50000	X	X
2011-08-09	M57	Market	Trade	NA	NA	Vang Vieng	Vientiane	Lao PDR	North	11:30:00	11:50:00	1	3	3.4	Polyplectron bicalcaratum	Aves	Galliformes	Phasianidae	Polyplectron	Polyplectron bicalcaratum	Grey Peacock-Pheasant	LC	I	X	X	X	J	High	Whole individual	1	individual	1	individual	0.582	0.582	NA	NA	Dead	Fresh	Food	15000	individual	15000	individual		15000	X	X
2011-08-09	M57	Market	Trade	NA	NA	Vang Vieng	Vientiane	Lao PDR	North	11:30:00	11:50:00	1	4	4.1	Geoemydidae	Reptilia	Testudines	Geoemydidae			Turtle	EN, VU, NT	II	X	X	X	A	High	Whole individual	1	individual	1	individual	3.2	3.2	NA	NA	Alive	Alive	Food	200000	individual	200000	individual		200000	X	X
2011-08-09	M57	Market	Trade	NA	NA	Vang Vieng	Vientiane	Lao PDR	North	11:30:00	11:50:00	1	5	5.1	Geoemydidae	Reptilia	Testudines	Geoemydidae			Turtle	EN, VU, NT	II	X	X	X	A	High	Whole individual	2	individual	2	individual	3.2	6.4	NA	NA	Alive	Alive	Food	200000	individual	200000	individual		400000	X	X
2011-08-09	D	Market	Trade	NA	NA	Vang Vieng	Vientiane	Lao PDR	North	05:40:00	06:30:00	1	1	1.1	Pteropodidae	Mammalia	Chiroptera	Pteropodidae			Fruit Bat	LC	II	X	PARL	X	A	High	Whole individual	50	individual	50	individual	0.075	3.75	5	10	Dead	Fresh	Food	25000	bunch	5000	individual		250000	X	X
2011-08-09	D	Market	Trade	NA	NA	Vang Vieng	Vientiane	Lao PDR	North	05:40:00	06:30:00	1	1	1.2	Columba punicea	Aves	Columbiformes	Columbidae	Columba	Columba punicea	Pale-capped Pigeon	VU	II	GT-VU	LKL	X	A	Medium	Whole individual	3	individual	3	individual	0.44	1.32	NA	NA	Alive	Alive	Food	12000	individual	12000	individual		36000	X	X
2011-08-09	D	Market	Trade	NA	NA	Vang Vieng	Vientiane	Lao PDR	North	05:40:00	06:30:00	1	2	2.1	Geoemydidae	Reptilia	Testudines	Geoemydidae			Turtle	EN, VU, NT	II	X	X	X	A	High	Whole individual	2	individual	2	individual	3.2	6.4	NA	NA	Alive	Alive	Food	200000	individual	200000	individual		400000	X	X
2011-08-09	D	Market	Trade	NA	NA	Vang Vieng	Vientiane	Lao PDR	North	05:40:00	06:30:00	1	3	3.1	Callosciurus erythraeus	Mammalia	Rodentia	Sciuridae	Callosciurus	Callosciurus erythraeus	Pallas's Squirrel	LC	III	X	X	X	A	High	Whole individual	6	individual	6	individual	0.385	2.31	NA	NA	Dead	Fresh	Food	22000	individual	22000	individual		132000	X	X
2011-08-09	D	Market	Trade	NA	NA	Vang Vieng	Vientiane	Lao PDR	North	05:40:00	06:30:00	1	3	3.2	Callosciurus inornatus	Mammalia	Rodentia	Sciuridae	Callosciurus	Callosciurus inornatus	Inornate Squirrel	LC	III	GT-VU	LKL	X	A	High	Whole individual	4	individual	4	individual	0.277	1.108	NA	NA	Dead	Fresh	Food	22000	individual	22000	individual		88000	X	X
2011-08-09	D	Market	Trade	NA	NA	Vang Vieng	Vientiane	Lao PDR	North	05:40:00	06:30:00	1	4	4.1	Dremomys rufigenis	Mammalia	Rodentia	Sciuridae	Dremomys	Dremomys rufigenis	Red-Cheeked Squirrel	LC	III	GT-VU	LKL	X	A	High	Whole individual	4	individual	4	individual	0.25	1	NA	NA	Dead	Fresh	Food	22000	individual	22000	individual		88000	X	X
2011-08-09	D	Market	Trade	NA	NA	Vang Vieng	Vientiane	Lao PDR	North	05:40:00	06:30:00	1	5	5.1	Pteropodidae	Mammalia	Chiroptera	Pteropodidae			Fruit Bat	LC	II	X	PARL	X	A	High	Whole individual	6	individual	6	individual	0.075	0.45	3	2	Dead	Fresh	Food	25000	bunch	8333	individual		50000	X	X
2011-08-09	D	Market	Trade	NA	NA	Vang Vieng	Vientiane	Lao PDR	North	05:40:00	06:30:00	1	6	6.1	Callosciurus erythraeus	Mammalia	Rodentia	Sciuridae	Callosciurus	Callosciurus erythraeus	Pallas's Squirrel	LC	III	X	X	X	A	High	Whole individual	5	individual	5	individual	0.385	1.925	NA	NA	Dead	Fresh	Food	20000	individual	20000	individual		100000	X	X
2011-08-09	D	Market	Trade	NA	NA	Vang Vieng	Vientiane	Lao PDR	North	05:40:00	06:30:00	1	6	6.2	Callosciurus inornatus	Mammalia	Rodentia	Sciuridae	Callosciurus	Callosciurus inornatus	Inornate Squirrel	LC	III	GT-VU	LKL	X	A	High	Whole individual	1	individual	1	individual	0.277	0.277	NA	NA	Dead	Fresh	Food	20000	individual	20000	individual		20000	X	X
2011-08-10	B	Market	Trade	NA	NA	Kasi	Vientiane	Lao PDR	North	05:00:00	08:00:00	1	1	1.1	Pteropodidae	Mammalia	Chiroptera	Pteropodidae			Fruit Bat	LC	II	X	PARL	X	A	High	Whole individual	50	individual	50	individual	0.075	3.75	2	25	Dead	Fresh	Food	11000	2 individual	5500	individual		275000	X	X
2011-08-10	B	Market	Trade	NA	NA	Kasi	Vientiane	Lao PDR	North	05:00:00	08:00:00	1	2	2.1	Callosciurus erythraeus	Mammalia	Rodentia	Sciuridae	Callosciurus	Callosciurus erythraeus	Pallas's Squirrel	LC	III	X	X	X	A	High	Whole individual	3	individual	3	individual	0.385	1.155	NA	NA	Dead	Fresh	Food	23000	individual	23000	individual		69000	X	X
2011-08-10	B	Market	Trade	NA	NA	Kasi	Vientiane	Lao PDR	North	05:00:00	08:00:00	1	3	3.1	Callosciurus erythraeus	Mammalia	Rodentia	Sciuridae	Callosciurus	Callosciurus erythraeus	Pallas's Squirrel	LC	III	X	X	X	A	High	Whole individual	7	individual	7	individual	0.385	2.695	NA	NA	Dead	Fresh	Food	25000	individual	25000	individual		175000	X	X
2011-08-10	B	Market	Trade	NA	NA	Kasi	Vientiane	Lao PDR	North	05:00:00	08:00:00	1	3	3.2	Callosciurus inornatus	Mammalia	Rodentia	Sciuridae	Callosciurus	Callosciurus inornatus	Inornate Squirrel	LC	III	GT-VU	LKL	X	A	High	Whole individual	2	individual	2	individual	0.277	0.554	NA	NA	Dead	Fresh	Food	25000	individual	25000	individual		50000	X	X
2011-08-10	B	Market	Trade	NA	NA	Kasi	Vientiane	Lao PDR	North	05:00:00	08:00:00	1	3	3.3	Dremomys rufigenis	Mammalia	Rodentia	Sciuridae	Dremomys	Dremomys rufigenis	Red-Cheeked Squirrel	LC	III	GT-VU	LKL	X	A	High	Whole individual	2	individual	2	individual	0.25	0.5	NA	NA	Dead	Fresh	Food	25000	individual	25000	individual		50000	X	X
2011-08-10	B	Market	Trade	NA	NA	Kasi	Vientiane	Lao PDR	North	05:00:00	08:00:00	1	3	3.4	Phasianidae	Aves	Galliformes	Phasianidae			Partridge	X	X	X	X	X	A	High	Whole individual	2	individual	2	individual	0.33	0.66	NA	NA	Dead	Fresh	Food	20000	individual	20000	individual		40000	X	X
2011-08-10	B	Market	Trade	NA	NA	Kasi	Vientiane	Lao PDR	North	05:00:00	08:00:00	1	3	3.5	Pycnonotidae	Aves	Passeriformes	Pycnonotidae			Bulbul	X	X	X	X	X	A	High	Whole individual	30	individual	30	individual	0.0295	0.885	3	10	Dead	Fresh	Food	10000	3 individual	3333	individual		100000	X	X
2011-08-10	B	Market	Trade	NA	NA	Kasi	Vientiane	Lao PDR	North	05:00:00	08:00:00	1	4	4.1	Pteropodidae	Mammalia	Chiroptera	Pteropodidae			Fruit Bat	LC	II	X	PARL	X	A	High	Whole individual	3	individual	3	individual	0.075	0.225	3	1	Dead	Fresh	Food	15000	3 individual	5000	individual		15000	X	X
2011-08-10	B	Market	Trade	NA	NA	Kasi	Vientiane	Lao PDR	North	05:00:00	08:00:00	1	5	5.1	Pteropodidae	Mammalia	Chiroptera	Pteropodidae			Fruit Bat	LC	II	X	PARL	X	A	High	Whole individual	20	individual	20	individual	0.075	1.5	2	10	Dead	Fresh	Food	12000	2 individual	6000	individual		120000	X	X
2011-08-10	B	Market	Trade	NA	NA	Kasi	Vientiane	Lao PDR	North	05:00:00	08:00:00	1	5	5.2	Pycnonotidae	Aves	Passeriformes	Pycnonotidae			Bulbul	X	X	X	X	X	A	High	Whole individual	10	individual	10	individual	0.0295	0.295	5	2	Dead	Fresh	Food	12000	5 individual	2400	individual		24000	X	X
2011-08-10	B	Market	Trade	NA	NA	Kasi	Vientiane	Lao PDR	North	05:00:00	08:00:00	1	6	6.1	Callosciurus erythraeus	Mammalia	Rodentia	Sciuridae	Callosciurus	Callosciurus erythraeus	Pallas's Squirrel	LC	III	X	X	X	A	High	Whole individual	2	individual	2	individual	0.385	0.77	NA	NA	Dead	Fresh	Food	22000	individual	22000	individual		44000	X	X
2011-08-10	B	Market	Trade	NA	NA	Kasi	Vientiane	Lao PDR	North	05:00:00	08:00:00	1	6	6.2	Callosciurus inornatus	Mammalia	Rodentia	Sciuridae	Callosciurus	Callosciurus inornatus	Inornate Squirrel	LC	III	GT-VU	LKL	X	A	High	Whole individual	3	individual	3	individual	0.277	0.831	NA	NA	Dead	Fresh	Food	16000	individual	16000	individual		48000	X	X
2011-08-10	B	Market	Trade	NA	NA	Kasi	Vientiane	Lao PDR	North	05:00:00	08:00:00	1	6	6.3	Sciuridae	Mammalia	Rodentia	Sciuridae			Squirrel	LC	III	GT-VU	LKL	X	A	High	Whole individual	10	individual	10	individual	0.2905	2.905	NA	NA	Dead	smoke	Food	15000	individual	15000	individual		150000	X	X
2011-08-10	B	Market	Trade	NA	NA	Kasi	Vientiane	Lao PDR	North	05:00:00	08:00:00	1	7	7.1	Columba punicea	Aves	Columbiformes	Columbidae	Columba	Columba punicea	Pale-capped Pigeon	VU	II	GT-VU	LKL	X	A	Medium	Whole individual	5	individual	5	individual	0.44	2.2	NA	NA	Dead	Fresh	Food	12000	individual	12000	individual		60000	X	X
2011-08-10	B	Market	Trade	NA	NA	Kasi	Vientiane	Lao PDR	North	05:00:00	08:00:00	1	8	8.1	Callosciurus erythraeus	Mammalia	Rodentia	Sciuridae	Callosciurus	Callosciurus erythraeus	Pallas's Squirrel	LC	III	X	X	X	A	High	Whole individual	1	individual	1	individual	0.385	0.385	NA	NA	Dead	Fresh	Food	17000	individual	17000	individual		17000	X	X
2011-08-10	B	Market	Trade	NA	NA	Kasi	Vientiane	Lao PDR	North	05:00:00	08:00:00	1	8	8.2	Columba punicea	Aves	Columbiformes	Columbidae	Columba	Columba punicea	Pale-capped Pigeon	VU	II	GT-VU	LKL	X	A	Medium	Whole individual	1	individual	1	individual	0.44	0.44	NA	NA	Dead	Fresh	Food	8000	individual	8000	individual		8000	X	X
2011-08-10	B	Market	Trade	NA	NA	Kasi	Vientiane	Lao PDR	North	05:00:00	08:00:00	1	8	8.3	Pycnonotidae	Aves	Passeriformes	Pycnonotidae			Bulbul	X	X	X	X	X	A	High	Whole individual	3	individual	3	individual	0.0295	0.0885	NA	NA	Dead	Fresh	Food	10000	individual	10000	individual		30000	X	X
2011-08-10	B	Market	Trade	NA	NA	Kasi	Vientiane	Lao PDR	North	05:00:00	08:00:00	1	9	9.1	Geoemydidae	Reptilia	Testudines	Geoemydidae			Turtle	EN, VU, NT	II	X	X	X	A	High	Whole individual	1	individual	1	individual	3.2	3.2	NA	NA	Alive	Alive	Food	NA		X	X	X	X	X	X
2011-08-11	B	Market	Trade	NA	NA	Kasi	Vientiane	Lao PDR	North	05:00:00	07:30:00	1	1	1.1	Tragulus	Mammalia	Artiodactyla	Tragulidae	Tragulus		Mouse Deer	LC	II	X	X	X	A	Medium	Whole individual	1	individual	1	individual	2.5	2.5	NA	NA	Dead	Fresh	Food	160000	individual	160000	individual		160000	X	X
2011-08-11	B	Market	Trade	NA	NA	Kasi	Vientiane	Lao PDR	North	05:00:00	07:30:00	1	1	1.2	Callosciurus erythraeus	Mammalia	Rodentia	Sciuridae	Callosciurus	Callosciurus erythraeus	Pallas's Squirrel	LC	III	X	X	X	A	High	Whole individual	2	individual	2	individual	0.385	0.77	NA	NA	Dead	Fresh	Food	20000	individual	20000	individual		40000	X	X
2011-08-11	B	Market	Trade	NA	NA	Kasi	Vientiane	Lao PDR	North	05:00:00	07:30:00	1	1	1.3	Dremomys rufigenis	Mammalia	Rodentia	Sciuridae	Dremomys	Dremomys rufigenis	Red-Cheeked Squirrel	LC	III	GT-VU	LKL	X	A	High	Whole individual	4	individual	4	individual	0.25	1	NA	NA	Dead	Fresh	Food	16000	individual	16000	individual		64000	X	X
2011-08-11	B	Market	Trade	NA	NA	Kasi	Vientiane	Lao PDR	North	05:00:00	07:30:00	1	2	2.1	Polyplectron bicalcaratum	Aves	Galliformes	Phasianidae	Polyplectron	Polyplectron bicalcaratum	Grey Peacock-Pheasant	LC	I	X	X	X	A	Medium	Whole individual	1	individual	1	individual	0.582	0.582	NA	NA	Dead	Fresh	Food	23000	individual	23000	individual		23000	X	X
2011-08-11	B	Market	Trade	NA	NA	Kasi	Vientiane	Lao PDR	North	05:00:00	07:30:00	1	2	2.2	Phasianidae	Aves	Galliformes	Phasianidae			Partridge	X	X	X	X	X	A	High	Whole individual	4	individual	4	individual	0.33	1.32	NA	NA	Dead	Fresh	Food	20000	individual	20000	individual		80000	X	X
2011-08-11	B	Market	Trade	NA	NA	Kasi	Vientiane	Lao PDR	North	05:00:00	07:30:00	1	3	3.1	Hystrix brachyura	Mammalia	Rodentia	Hystricidae	Hystrix	Hystrix brachyura	Malayan porcupine	LC	II	GT-VU	X	X	A	High	Whole individual	1	individual	1	individual	1.5	1.5	NA	NA	Dead	Fresh	Food	65000	kg	65000	kg	X	X	X	X
2011-08-11	B	Market	Trade	NA	NA	Kasi	Vientiane	Lao PDR	North	05:00:00	07:30:00	1	3	3.2	Petaurista	Mammalia	Rodentia	Sciuridae	Petaurista		Giant flying squirrel	LC	X	X	X	X	A	High	Whole individual	1	individual	1	individual	2.8	2.8	NA	NA	Dead	Fresh	Food	80000	individual	80000	individual		80000	X	X
2011-08-11	B	Market	Trade	NA	NA	Kasi	Vientiane	Lao PDR	North	05:00:00	07:30:00	1	3	3.3	Dremomys rufigenis	Mammalia	Rodentia	Sciuridae	Dremomys	Dremomys rufigenis	Red-Cheeked Squirrel	LC	III	GT-VU	LKL	X	A	High	Whole individual	7	individual	7	individual	0.25	1.75	NA	NA	Dead	Fresh	Food	18000	individual	18000	individual		126000	X	X
2011-08-11	B	Market	Trade	NA	NA	Kasi	Vientiane	Lao PDR	North	05:00:00	07:30:00	1	3	3.4	Callosciurus inornatus	Mammalia	Rodentia	Sciuridae	Callosciurus	Callosciurus inornatus	Inornate Squirrel	LC	III	GT-VU	LKL	X	A	High	Whole individual	3	individual	3	individual	0.277	0.831	NA	NA	Dead	Fresh	Food	25000	individual	25000	individual		75000	X	X
2011-08-11	B	Market	Trade	NA	NA	Kasi	Vientiane	Lao PDR	North	05:00:00	07:30:00	1	4	4.1	Geoemydidae	Reptilia	Testudines	Geoemydidae			Turtle	EN, VU, NT	II	X	X	X	A	High	Whole individual	1	individual	1	individual	3.2	3.2	NA	NA	Alive	Alive	Food	100000	individual	100000	individual		100000	X	X
2011-08-11	B	Market	Trade	NA	NA	Kasi	Vientiane	Lao PDR	North	05:00:00	07:30:00	1	4	4.2	Callosciurus erythraeus	Mammalia	Rodentia	Sciuridae	Callosciurus	Callosciurus erythraeus	Pallas's Squirrel	LC	III	X	X	X	A	High	Whole individual	2	individual	2	individual	0.385	0.77	NA	NA	Dead	Fresh	Food	23000	individual	23000	individual		46000	X	X
2011-08-11	B	Market	Trade	NA	NA	Kasi	Vientiane	Lao PDR	North	05:00:00	07:30:00	1	4	4.3	Callosciurus inornatus	Mammalia	Rodentia	Sciuridae	Callosciurus	Callosciurus inornatus	Inornate Squirrel	LC	III	GT-VU	LKL	X	A	High	Whole individual	2	individual	2	individual	0.277	0.554	NA	NA	Dead	Fresh	Food	18000	individual	18000	individual		36000	X	X
2011-08-11	B	Market	Trade	NA	NA	Kasi	Vientiane	Lao PDR	North	05:00:00	07:30:00	1	4	4.4	Dremomys rufigenis	Mammalia	Rodentia	Sciuridae	Dremomys	Dremomys rufigenis	Red-Cheeked Squirrel	LC	III	GT-VU	LKL	X	A	High	Whole individual	1	individual	1	individual	0.25	0.25	NA	NA	Dead	Fresh	Food	18000	individual	18000	individual		18000	X	X
2011-08-11	B	Market	Trade	NA	NA	Kasi	Vientiane	Lao PDR	North	05:00:00	07:30:00	1	5	5.1	Pycnonotidae	Aves	Passeriformes	Pycnonotidae			Bulbul	X	X	X	X	X	A	High	Whole individual	40	individual	40	individual	0.0295	1.18	5	8	Dead	Fresh	Food	5000	5 individual	1000	individual		40000	X	X
2011-08-11	B	Market	Trade	NA	NA	Kasi	Vientiane	Lao PDR	North	05:00:00	07:30:00	1	6	6.1	Pycnonotidae	Aves	Passeriformes	Pycnonotidae			Bulbul	X	X	X	X	X	A	High	Whole individual	48	individual	49	individual	0.0295	1.4455	7	7	Dead	Fresh	Food	5000	7 individual	714	individual		34272	X	X
2011-08-11	B	Market	Trade	NA	NA	Kasi	Vientiane	Lao PDR	North	05:00:00	07:30:00	1	7	7.1	Dremomys rufigenis	Mammalia	Rodentia	Sciuridae	Dremomys	Dremomys rufigenis	Red-Cheeked Squirrel	LC	III	GT-VU	LKL	X	A	High	Whole individual	1	individual	1	individual	0.25	0.25	NA	NA	Dead	Fresh	Food	23000	individual	23000	individual		23000	X	X
2011-08-11	B	Market	Trade	NA	NA	Kasi	Vientiane	Lao PDR	North	05:00:00	07:30:00	1	7	7.2	Callosciurus inornatus	Mammalia	Rodentia	Sciuridae	Callosciurus	Callosciurus inornatus	Inornate Squirrel	LC	III	GT-VU	LKL	X	A	High	Whole individual	1	individual	1	individual	0.277	0.277	NA	NA	Dead	Fresh	Food	23000	individual	23000	individual		23000	X	X
2011-08-11	B	Market	Trade	NA	NA	Kasi	Vientiane	Lao PDR	North	05:00:00	07:30:00	1	8	8.1	Callosciurus inornatus	Mammalia	Rodentia	Sciuridae	Callosciurus	Callosciurus inornatus	Inornate Squirrel	LC	III	GT-VU	LKL	X	A	High	Whole individual	2	individual	2	individual	0.277	0.554	NA	NA	Dead	Fresh	Food	23000	individual	23000	individual		46000	X	X
2011-08-11	B	Market	Trade	NA	NA	Kasi	Vientiane	Lao PDR	North	05:00:00	07:30:00	1	8	8.2	Pycnonotidae	Aves	Passeriformes	Pycnonotidae			Bulbul	X	X	X	X	X	A	High	Whole individual	12	individual	12	individual	0.0295	0.354	3	4	Dead	Fresh	Food	10000	3 individual	3333	individual		40000	X	X
2011-08-11	B	Market	Trade	NA	NA	Kasi	Vientiane	Lao PDR	North	05:00:00	07:30:00	1	9	9.1	Pteropodidae	Mammalia	Chiroptera	Pteropodidae			Fruit Bat	LC	II	X	PARL	X	A	High	Whole individual	19	individual	18	individual	0.075	1.35	2	9	Dead	Fresh	Food	12000	2 individual	6000	individual		114000	X	X
2011-08-11	B	Market	Trade	NA	NA	Kasi	Vientiane	Lao PDR	North	05:00:00	07:30:00	1	9	9.2	Rhinolophus	Mammalia	Chiroptera	Rhinolophidae	Rhinolophus		Insect Bat	DD, LC	II	X	PARL	X	A	High	Whole individual	1	individual	1	individual	0.008	0.008	NA	NA	Dead	Fresh	Food	NA		X	X	X	X	X	X
2011-08-11	B	Market	Trade	NA	NA	Kasi	Vientiane	Lao PDR	North	05:00:00	07:30:00	1	10	10.1	Pteropodidae	Mammalia	Chiroptera	Pteropodidae			Fruit Bat	LC	II	X	PARL	X	A	High	Whole individual	20	individual	20	individual	0.075	1.5	2	10	Dead	Fresh	Food	12000	2 individual	6000	individual		120000	X	X
2011-08-11	B	Market	Trade	NA	NA	Kasi	Vientiane	Lao PDR	North	05:00:00	07:30:00	1	10	10.2	Pycnonotidae	Aves	Passeriformes	Pycnonotidae			Bulbul	X	X	X	X	X	A	High	Whole individual	50	individual	48	individual	0.0295	1.416	4	12	Dead	Fresh	Food	12000	4 individual	3000	individual		150000	X	X
2011-08-11	B	Market	Trade	NA	NA	Kasi	Vientiane	Lao PDR	North	05:00:00	07:30:00	1	10	10.3	Spilopelia chinensis	Aves	Columbiformes	Columbidae	Spilopelia	Spilopelia chinensis	Spotted Dove	LC	II	X	X	X	A	High	Whole individual	1	individual	1	individual	0.16	0.16	NA	NA	Dead	Fresh	Food	35000	individual	35000	individual		35000	X	X
2011-08-11	B	Market	Trade	NA	NA	Kasi	Vientiane	Lao PDR	North	05:00:00	07:30:00	1	10	10.4	Phasianidae	Aves	Galliformes	Phasianidae			Partridge	X	X	X	X	X	A	High	Whole individual	3	individual	3	individual	0.33	0.99	NA	NA	Alive	Alive	Food	40000	individual	40000	individual		120000	X	X
2011-08-12	B	Market	Trade	NA	NA	Kasi	Vientiane	Lao PDR	North	05:00:00	07:40:00	1	1	1.1	Pteropodidae	Mammalia	Chiroptera	Pteropodidae			Fruit Bat	LC	II	X	PARL	X	A	High	Whole individual	10	individual	10	individual	0.075	0.75	2	5	Dead	Fresh	Food	12000	2 individual	6000	individual		60000	X	X
2011-08-12	B	Market	Trade	NA	NA	Kasi	Vientiane	Lao PDR	North	05:00:00	07:40:00	1	1	1.2	Callosciurus inornatus	Mammalia	Rodentia	Sciuridae	Callosciurus	Callosciurus inornatus	Inornate Squirrel	LC	III	GT-VU	LKL	X	A	High	Whole individual	3	individual	3	individual	0.277	0.831	NA	NA	Dead	Fresh	Food	22000	individual	22000	individual		66000	X	X
2011-08-12	B	Market	Trade	NA	NA	Kasi	Vientiane	Lao PDR	North	05:00:00	07:40:00	1	1	1.3	Dremomys rufigenis	Mammalia	Rodentia	Sciuridae	Dremomys	Dremomys rufigenis	Red-Cheeked Squirrel	LC	III	GT-VU	LKL	X	A	High	Whole individual	1	individual	1	individual	0.25	0.25	NA	NA	Dead	Fresh	Food	18000	individual	18000	individual		18000	X	X
2011-08-12	B	Market	Trade	NA	NA	Kasi	Vientiane	Lao PDR	North	05:00:00	07:40:00	1	2	2.1	Callosciurus erythraeus	Mammalia	Rodentia	Sciuridae	Callosciurus	Callosciurus erythraeus	Pallas's Squirrel	LC	III	X	X	X	A	High	Whole individual	2	individual	2	individual	0.385	0.77	NA	NA	Dead	Fresh	Food	23000	individual	23000	individual		46000	X	X
2011-08-12	B	Market	Trade	NA	NA	Kasi	Vientiane	Lao PDR	North	05:00:00	07:40:00	1	2	2.2	Dremomys rufigenis	Mammalia	Rodentia	Sciuridae	Dremomys	Dremomys rufigenis	Red-Cheeked Squirrel	LC	III	GT-VU	LKL	X	A	High	Whole individual	3	individual	3	individual	0.25	0.75	NA	NA	Dead	Fresh	Food	20000	individual	20000	individual		60000	X	X
2011-08-12	B	Market	Trade	NA	NA	Kasi	Vientiane	Lao PDR	North	05:00:00	07:40:00	1	3	3.1	Callosciurus inornatus	Mammalia	Rodentia	Sciuridae	Callosciurus	Callosciurus inornatus	Inornate Squirrel	LC	III	GT-VU	LKL	X	A	High	Whole individual	1	individual	1	individual	0.277	0.277	NA	NA	Dead	Fresh	Food	25000	individual	25000	individual		25000	X	X
2011-08-12	B	Market	Trade	NA	NA	Kasi	Vientiane	Lao PDR	North	05:00:00	07:40:00	1	3	3.2	Dremomys rufigenis	Mammalia	Rodentia	Sciuridae	Dremomys	Dremomys rufigenis	Red-Cheeked Squirrel	LC	III	GT-VU	LKL	X	A	High	Whole individual	1	individual	1	individual	0.25	0.25	NA	NA	Dead	Fresh	Food	23000	individual	23000	individual		23000	X	X
2011-08-12	B	Market	Trade	NA	NA	Kasi	Vientiane	Lao PDR	North	05:00:00	07:40:00	1	3	3.3	Pycnonotidae	Aves	Passeriformes	Pycnonotidae			Bulbul	X	X	X	X	X	A	High	Whole individual	20	individual	20	individual	0.0295	0.59	4	5	Dead	Fresh	Food	12000	4 individual	3000	individual		60000	X	X
2011-08-12	B	Market	Trade	NA	NA	Kasi	Vientiane	Lao PDR	North	05:00:00	07:40:00	1	4	4.1	Pycnonotidae	Aves	Passeriformes	Pycnonotidae			Bulbul	X	X	X	X	X	A	High	Whole individual	10	individual	10	individual	0.0295	0.295	5	2	Dead	Fresh	Food	12000	5 individual	2400	individual		24000	X	X
2011-08-12	B	Market	Trade	NA	NA	Kasi	Vientiane	Lao PDR	North	05:00:00	07:40:00	1	4	4.2	Columba punicea	Aves	Columbiformes	Columbidae	Columba	Columba punicea	Pale-capped Pigeon	VU	II	GT-VU	LKL	X	A	Medium	Whole individual	2	individual	2	individual	0.44	0.88	NA	NA	Dead	Fresh	Food	12000	individual	12000	individual		24000	X	X
2011-08-12	B	Market	Trade	NA	NA	Kasi	Vientiane	Lao PDR	North	05:00:00	07:40:00	1	5	5.1	Pteropodidae	Mammalia	Chiroptera	Pteropodidae			Fruit Bat	LC	II	X	PARL	X	A	High	Whole individual	10	individual	10	individual	0.075	0.75	2	5	Dead	Fresh	Food	12000	2 individual	6000	individual		60000	X	X
2011-08-12	B	Market	Trade	NA	NA	Kasi	Vientiane	Lao PDR	North	05:00:00	07:40:00	1	5	5.2	Callosciurus inornatus	Mammalia	Rodentia	Sciuridae	Callosciurus	Callosciurus inornatus	Inornate Squirrel	LC	III	GT-VU	LKL	X	A	High	Whole individual	2	individual	2	individual	0.277	0.554	NA	NA	Dead	Fresh	Food	22000	individual	22000	individual		44000	X	X
2011-08-12	B	Market	Trade	NA	NA	Kasi	Vientiane	Lao PDR	North	05:00:00	07:40:00	1	5	5.3	Dremomys rufigenis	Mammalia	Rodentia	Sciuridae	Dremomys	Dremomys rufigenis	Red-Cheeked Squirrel	LC	III	GT-VU	LKL	X	A	High	Whole individual	3	individual	3	individual	0.25	0.75	NA	NA	Dead	Fresh	Food	18000	individual	18000	individual		54000	X	X
2011-08-12	B	Market	Trade	NA	NA	Kasi	Vientiane	Lao PDR	North	05:00:00	07:40:00	1	6	6.1	Pycnonotidae	Aves	Passeriformes	Pycnonotidae			Bulbul	X	X	X	X	X	A	High	Whole individual	15	individual	15	individual	0.0295	0.4425	3	5	Dead	Fresh	Food	12000	3 individual	4000	individual		60000	X	X
2011-09-15	D	Market	Trade	NA	NA	Vang Vieng	Vientiane	Lao PDR	North	06:50:00	08:10:00	1	1	1.1	Pteropodidae	Mammalia	Chiroptera	Pteropodidae			Fruit Bat	LC	II	X	PARL	X	A	High	Whole individual	9	individual	9	individual	0.075	0.675	3	3	Dead	Fresh	Food	25000	3 individual	8333	individual		75000	kasi	1
2011-09-15	D	Market	Trade	NA	NA	Vang Vieng	Vientiane	Lao PDR	North	06:50:00	08:10:00	1	1	1.2	Picidae	Aves	Piciformes	Picidae			Flamebacks	X	X	X	X	X	A	High	Whole individual	2	individual	2	individual	0.078	0.156	NA	NA	Dead	Fresh	Food	15000	individual	15000	individual		30000	X	X
2011-09-15	D	Market	Trade	NA	NA	Vang Vieng	Vientiane	Lao PDR	North	06:50:00	08:10:00	1	1	1.3	Pteropodidae	Mammalia	Chiroptera	Pteropodidae			Fruit Bat	LC	II	X	PARL	X	J	High	Whole individual	60	individual	60	individual	0.075	4.5	15	4	Dead	Fresh	Food	15000	15 individual	1000	individual		60000	X	X
2011-09-15	D	Market	Trade	NA	NA	Vang Vieng	Vientiane	Lao PDR	North	06:50:00	08:10:00	1	1	1.4	Rhizomys	Mammalia	Rodentia	Spalacidae	Rhizomys		Bamboo Rat	LC	II	X	X	X	A	High	Whole individual	1	individual	1	individual	2	2	NA	NA	Alive	Alive	Food	60000	individual	60000	individual		60000	Vang Vieng	X
2011-09-15	D	Market	Trade	NA	NA	Vang Vieng	Vientiane	Lao PDR	North	06:50:00	08:10:00	1	2	2.1	Chalcophaps indica	Aves	Columbiformes	Columbidae	Chalcophaps	Chalcophaps indica	Common Emerald Dove	LC	X	X	X	X	A	High	Whole individual	4	individual	4	individual	0.129	0.516	2	2	Dead	Fresh	Food	15000	2 individual	7500	individual		30000	X	X
2011-09-15	D	Market	Trade	NA	NA	Vang Vieng	Vientiane	Lao PDR	North	06:50:00	08:10:00	1	2	2.2	Spilopelia chinensis	Aves	Columbiformes	Columbidae	Spilopelia	Spilopelia chinensis	Spotted Dove	LC	II	X	X	X	A	High	Whole individual	6	individual	6	individual	0.16	0.96	2	3	Dead	Fresh	Food	15000	2 individual	7500	individual		45000	X	X
2011-09-15	D	Market	Trade	NA	NA	Vang Vieng	Vientiane	Lao PDR	North	06:50:00	08:10:00	1	2	2.3	Pteropodidae	Mammalia	Chiroptera	Pteropodidae			Fruit Bat	LC	II	X	PARL	X	A	High	Whole individual	2	individual	2	individual	0.075	0.15	2	1	Dead	Fresh	Food	10000	bunch	5000	individual		10000	X	X
2011-09-15	D	Market	Trade	NA	NA	Vang Vieng	Vientiane	Lao PDR	North	06:50:00	08:10:00	1	2	2.4	Callosciurus inornatus	Mammalia	Rodentia	Sciuridae	Callosciurus	Callosciurus inornatus	Inornate Squirrel	LC	III	GT-VU	LKL	X	A	High	Whole individual	1	individual	1	individual	0.277	0.277	NA	NA	Dead	Fresh	Food	20000	individual	20000	individual		20000	X	X
2011-09-15	D	Market	Trade	NA	NA	Vang Vieng	Vientiane	Lao PDR	North	06:50:00	08:10:00	1	2	2.5	Tupaia belangeri	Mammalia	Scandentia	Tupaiidae	Tupaia	Tupaia belangeri	Northern treeshrew	LC	II	X	LKL	X	J	High	Whole individual	2	individual	2	individual	0.2	0.4	NA	NA	Dead	Fresh	Food	6000	individual	6000	individual		12000	X	X
2011-09-15	D	Market	Trade	NA	NA	Vang Vieng	Vientiane	Lao PDR	North	06:50:00	08:10:00	1	3	3.1	Rhizomys	Mammalia	Rodentia	Spalacidae	Rhizomys		Bamboo Rat	LC	II	X	X	X	A	High	Whole individual	1	individual	1	individual	2	2	NA	NA	Alive	Alive	Food	60000	individual	60000	individual		60000	X	X
2011-09-15	D	Market	Trade	NA	NA	Vang Vieng	Vientiane	Lao PDR	North	06:50:00	08:10:00	1	4	4.1	Pycnonotidae	Aves	Passeriformes	Pycnonotidae			Bulbul	X	X	X	X	X	A	High	Whole individual	3	kg	1	individual	NA	3	NA	NA	Dead	Fresh	Food	15000	bunch	15000	bunch	X	X	X	X
2011-09-15	D	Market	Trade	NA	NA	Vang Vieng	Vientiane	Lao PDR	North	06:50:00	08:10:00	1	4	4.2	Pycnonotidae	Aves	Passeriformes	Pycnonotidae			Bulbul	X	X	X	X	X	A	High	Whole individual	1	individual	1	individual	0.0295	0.0295	NA	NA	Dead	Fresh	Food	NA		X	X	X	X	X	X
2011-09-15	D	Market	Trade	NA	NA	Vang Vieng	Vientiane	Lao PDR	North	06:50:00	08:10:00	1	4	4.3	Picidae	Aves	Piciformes	Picidae			Flamebacks	X	X	X	X	X	A	High	Whole individual	1	individual	1	individual	0.078	0.078	NA	NA	Dead	Fresh	Food	NA		X	X	X	X	X	X
2011-09-15	D	Market	Trade	NA	NA	Vang Vieng	Vientiane	Lao PDR	North	06:50:00	08:10:00	1	5	5.1	Dremomys rufigenis	Mammalia	Rodentia	Sciuridae	Dremomys	Dremomys rufigenis	Red-Cheeked Squirrel	LC	III	GT-VU	LKL	X	A	High	Whole individual	1	individual	1	individual	0.25	0.25	NA	NA	Dead	Fresh	Food	25000	individual	25000	individual		25000	X	X
2011-09-15	D	Market	Trade	NA	NA	Vang Vieng	Vientiane	Lao PDR	North	06:50:00	08:10:00	1	6	6.1	Tupaia belangeri	Mammalia	Scandentia	Tupaiidae	Tupaia	Tupaia belangeri	Northern treeshrew	LC	II	X	LKL	X	J	High	Whole individual	4	individual	4	individual	0.2	0.8	NA	NA	Dead	Fresh	Food	6000	individual	6000	individual		24000	Vang Vieng	X
2011-09-15	D	Market	Trade	NA	NA	Vang Vieng	Vientiane	Lao PDR	North	06:50:00	08:10:00	1	6	6.2	Pycnonotidae	Aves	Passeriformes	Pycnonotidae			Bulbul	X	X	X	X	X	A	High	Whole individual	30	individual	30	individual	0.0295	0.885	NA	NA	Dead	Fresh	Food	12000	individual	12000	individual		360000	Vang Vieng	X
2011-09-15	D	Market	Trade	NA	NA	Vang Vieng	Vientiane	Lao PDR	North	06:50:00	08:10:00	1	7	7.1	Viverridae	Mammalia	Carnivora	Viverridae			Civet	X	II	X	PARL	X	J	High	Whole individual	1	individual	1	individual	3	3	NA	NA	Dead	Fresh	Food	100000	individual	100000	individual		100000	Vang Vieng	48
2011-09-15	D	Market	Trade	NA	NA	Vang Vieng	Vientiane	Lao PDR	North	06:50:00	08:10:00	1	7	7.2	Rhizomys	Mammalia	Rodentia	Spalacidae	Rhizomys		Bamboo Rat	LC	II	X	X	X	A	High	Whole individual	1	individual	1	individual	2	2	NA	NA	Alive	Alive	Food	250000	individual	250000	individual		250000	Vang Vieng	48
2011-09-15	D	Market	Trade	NA	NA	Vang Vieng	Vientiane	Lao PDR	North	06:50:00	08:10:00	1	7	7.3	Callosciurus erythraeus	Mammalia	Rodentia	Sciuridae	Callosciurus	Callosciurus erythraeus	Pallas's Squirrel	LC	III	X	X	X	A	High	Whole individual	3	individual	3	individual	0.385	1.155	NA	NA	Dead	Fresh	Food	25000	individual	25000	individual		75000	Vang Vieng	48
2011-09-15	D	Market	Trade	NA	NA	Vang Vieng	Vientiane	Lao PDR	North	06:50:00	08:10:00	1	7	7.4	Callosciurus inornatus	Mammalia	Rodentia	Sciuridae	Callosciurus	Callosciurus inornatus	Inornate Squirrel	LC	III	GT-VU	LKL	X	A	High	Whole individual	2	individual	2	individual	0.277	0.554	NA	NA	Dead	Fresh	Food	25000	individual	25000	individual		50000	Vang Vieng	48
2011-09-15	D	Market	Trade	NA	NA	Vang Vieng	Vientiane	Lao PDR	North	06:50:00	08:10:00	1	7	7.5	Sciuridae	Mammalia	Rodentia	Sciuridae			Squirrel	LC	III	GT-VU	LKL	X	A	High	Whole individual	5	individual	5	individual	0.2905	1.4525	NA	NA	Dead	smoke	Food	25000	individual	25000	individual		125000	Vang Vieng	48
2011-09-15	D	Market	Trade	NA	NA	Vang Vieng	Vientiane	Lao PDR	North	06:50:00	08:10:00	1	8	8.1	Viverridae	Mammalia	Carnivora	Viverridae			Civet	X	II	X	PARL	X	A	High	Whole individual	1	individual	1	individual	3	3	NA	NA	Dead	smoke	Food	40000	individual	40000	individual		40000	X	X
2011-09-15	D	Market	Trade	NA	NA	Vang Vieng	Vientiane	Lao PDR	North	06:50:00	08:10:00	1	9	9.1	Sus scrofa	Mammalia	Artiodactyla	Suidae	Sus	Sus scrofa	Wild boar	LC	III	X	LKL	X	X	High	Part	10	kg	1	individual	NA	10	NA	NA	Dead	Fresh	Food	40000	kg	40000	kg		400000	X	X
2011-09-15	D	Market	Trade	NA	NA	Vang Vieng	Vientiane	Lao PDR	North	06:50:00	08:10:00	1	10	10.1	Rhizomys	Mammalia	Rodentia	Spalacidae	Rhizomys		Bamboo Rat	LC	II	X	X	X	A	High	Whole individual	1	individual	1	individual	2	2	NA	NA	Alive	Alive	Food	200000	individual	200000	individual		200000	X	X
2011-09-15	D	Market	Trade	NA	NA	Vang Vieng	Vientiane	Lao PDR	North	06:50:00	08:10:00	1	11	11.1	Rhizomys	Mammalia	Rodentia	Spalacidae	Rhizomys		Bamboo Rat	LC	II	X	X	X	A	High	Whole individual	4	individual	4	individual	2	8	NA	NA	Alive	Alive	Food	100000	individual	100000	individual		400000	kasi	504
2011-09-15	D	Market	Trade	NA	NA	Vang Vieng	Vientiane	Lao PDR	North	06:50:00	08:10:00	1	12	12.1	Rhizomys	Mammalia	Rodentia	Spalacidae	Rhizomys		Bamboo Rat	LC	II	X	X	X	A	High	Whole individual	1	individual	1	individual	2	2	NA	NA	Alive	Alive	Food	170000	individual	170000	individual		170000	X	X
2011-09-15	D	Market	Trade	NA	NA	Vang Vieng	Vientiane	Lao PDR	North	06:50:00	08:10:00	1	12	12.2	Rhizomys	Mammalia	Rodentia	Spalacidae	Rhizomys		Bamboo Rat	LC	II	X	X	X	J	High	Whole individual	1	individual	1	individual	2	2	NA	NA	Alive	Alive	Food	90000	individual	90000	individual		90000	X	X
2011-09-16	M35	Market	Trade	NA	NA	Vang Vieng	Vientiane	Lao PDR	North	15:20:00	15:40:00	0	1	1.1	Pycnonotidae	Aves	Passeriformes	Pycnonotidae			Bulbul	X	X	X	X	X	A	High	Whole individual	1	individual	1	individual	0.0295	0.0295	NA	NA	Dead	Fresh	Food	10000	individual	10000	individual		10000	X	X
2011-09-16	M35	Market	Trade	NA	NA	Vang Vieng	Vientiane	Lao PDR	North	15:20:00	15:40:00	0	1	1.2	Pycnonotidae	Aves	Passeriformes	Pycnonotidae			Bulbul	X	X	X	X	X	J	High	Whole individual	4	individual	4	individual	0.0295	0.118	4	1	Dead	Fresh	Food	10000	4 individual	2500	individual		10000	X	X
2011-09-16	M35	Market	Trade	NA	NA	Vang Vieng	Vientiane	Lao PDR	North	15:20:00	15:40:00	0	2	2.1	Sciuridae	Mammalia	Rodentia	Sciuridae			Squirrel	LC	III	GT-VU	LKL	X	A	High	Whole individual	4	individual	4	individual	0.2905	1.162	NA	NA	Dead	smoke	Food	25000	individual	25000	individual		100000	X	X
2011-09-16	M35	Market	Trade	NA	NA	Vang Vieng	Vientiane	Lao PDR	North	15:20:00	15:40:00	0	2	2.2	Callosciurus erythraeus	Mammalia	Rodentia	Sciuridae	Callosciurus	Callosciurus erythraeus	Pallas's Squirrel	LC	III	X	X	X	A	High	Whole individual	1	individual	1	individual	0.385	0.385	NA	NA	Dead	Fresh	Food	25000	individual	25000	individual		25000	X	X
2011-09-16	M35	Market	Trade	NA	NA	Vang Vieng	Vientiane	Lao PDR	North	15:20:00	15:40:00	0	2	2.3	Callosciurus inornatus	Mammalia	Rodentia	Sciuridae	Callosciurus	Callosciurus inornatus	Inornate Squirrel	LC	III	GT-VU	LKL	X	A	High	Whole individual	1	individual	1	individual	0.277	0.277	NA	NA	Dead	Fresh	Food	25000	individual	25000	individual		25000	X	X
2011-09-16	M35	Market	Trade	NA	NA	Vang Vieng	Vientiane	Lao PDR	North	15:20:00	15:40:00	0	3	3.1	Callosciurus inornatus	Mammalia	Rodentia	Sciuridae	Callosciurus	Callosciurus inornatus	Inornate Squirrel	LC	III	GT-VU	LKL	X	A	High	Whole individual	1	individual	1	individual	0.277	0.277	NA	NA	Dead	Fresh	Food	25000	individual	25000	individual		25000	X	X
2011-09-16	M35	Market	Trade	NA	NA	Vang Vieng	Vientiane	Lao PDR	North	15:20:00	15:40:00	0	4	4.1	Aves	Aves					Wild bird	X	X	X	X	X	J	High	Whole individual	16	individual	16	individual	0.0325	0.52	4	4	Dead	Fresh	Food	15000	4 individual	3750	individual		60000	X	X
2011-09-16	M57	Market	Trade	NA	NA	Vang Vieng	Vientiane	Lao PDR	North	14:00:00	14:30:00	0	1	1.1	Pycnonotidae	Aves	Passeriformes	Pycnonotidae			Bulbul	X	X	X	X	X	J	High	Whole individual	4	individual	4	individual	0.0295	0.118	NA	NA	Alive	Alive	Food	15000	individual	15000	individual		60000	X	X
2011-09-16	M57	Market	Trade	NA	NA	Vang Vieng	Vientiane	Lao PDR	North	14:00:00	14:30:00	0	1	1.2	Spilopelia chinensis	Aves	Columbiformes	Columbidae	Spilopelia	Spilopelia chinensis	Spotted Dove	LC	II	X	X	X	A	High	Whole individual	10	individual	10	individual	0.16	1.6	NA	NA	Alive	Alive	Pet	50000	individual	50000	individual		500000	X	X
2011-09-16	M57	Market	Trade	NA	NA	Vang Vieng	Vientiane	Lao PDR	North	14:00:00	14:30:00	0	2	2.1	Geoemydidae	Reptilia	Testudines	Geoemydidae			Turtle	EN, VU, NT	II	X	X	X	A	High	Whole individual	2	individual	2	individual	3.2	6.4	NA	NA	Alive	Alive	Food	250000	individual	250000	individual		500000	X	X
2011-09-16	M57	Market	Trade	NA	NA	Vang Vieng	Vientiane	Lao PDR	North	14:00:00	14:30:00	0	2	2.2	Spilopelia chinensis	Aves	Columbiformes	Columbidae	Spilopelia	Spilopelia chinensis	Spotted Dove	LC	II	X	X	X	A	High	Whole individual	2	individual	2	individual	0.16	0.32	NA	NA	Alive	Alive	Pet	50000	individual	50000	individual		100000	X	X
2011-09-16	M57	Market	Trade	NA	NA	Vang Vieng	Vientiane	Lao PDR	North	14:00:00	14:30:00	0	3	3.1	Rhizomys	Mammalia	Rodentia	Spalacidae	Rhizomys		Bamboo Rat	LC	II	X	X	X	J	High	Whole individual	1	individual	1	individual	2	2	NA	NA	Alive	Alive	Pet	100000	individual	100000	individual		100000	X	X
2011-09-16	M57	Market	Trade	NA	NA	Vang Vieng	Vientiane	Lao PDR	North	14:00:00	14:30:00	0	3	3.2	Rhizomys	Mammalia	Rodentia	Spalacidae	Rhizomys		Bamboo Rat	LC	II	X	X	X	J	High	Whole individual	4	individual	4	individual	2	8	NA	NA	Alive	Alive	Pet	150000	individual	150000	individual		600000	X	X
2011-09-16	M57	Market	Trade	NA	NA	Vang Vieng	Vientiane	Lao PDR	North	14:00:00	14:30:00	0	4	4.1	Pycnonotidae	Aves	Passeriformes	Pycnonotidae			Bulbul	X	X	X	X	X	A	High	Whole individual	1	individual	1	individual	0.0295	0.0295	NA	NA	Alive	Alive	Pet	50000	individual	50000	individual		50000	X	X
2011-09-16	M57	Market	Trade	NA	NA	Vang Vieng	Vientiane	Lao PDR	North	14:00:00	14:30:00	0	4	4.2	Chalcophaps indica	Aves	Columbiformes	Columbidae	Chalcophaps	Chalcophaps indica	Common Emerald Dove	LC	X	X	X	X	A	High	Whole individual	1	individual	1	individual	0.129	0.129	NA	NA	Alive	Alive	Pet	50000	individual	50000	individual		50000	X	X
2011-09-16	M57	Market	Trade	NA	NA	Vang Vieng	Vientiane	Lao PDR	North	14:00:00	14:30:00	0	5	5.1	Geoemydidae	Reptilia	Testudines	Geoemydidae			Turtle	EN, VU, NT	II	X	X	X	A	High	Whole individual	2	individual	2	individual	3.2	6.4	NA	NA	Alive	Alive	Food	250000	individual	250000	individual		500000	X	X
2011-09-16	M57	Market	Trade	NA	NA	Vang Vieng	Vientiane	Lao PDR	North	14:00:00	14:30:00	0	5	5.2	Gracula religiosa	Aves	Passeriformes	Sturnidae	Gracula	Gracula religiosa	Common hill myna	LC	II	X	X	X	A	High	Whole individual	1	individual	1	individual	0.21	0.21	NA	NA	Alive	Alive	Pet	150000	individual	150000	individual		150000	X	X
2011-09-16	M57	Market	Trade	NA	NA	Vang Vieng	Vientiane	Lao PDR	North	14:00:00	14:30:00	0	6	6.1	Psittacula	Aves	Psittaciformes	Psittaculidae	Psittacula		Parakeet	X	II	X	X	X	A	High	Whole individual	2	individual	2	individual	0.0305	0.061	NA	NA	Alive	Alive	Pet	150000	individual	150000	individual		300000	X	X
2011-09-16	M57	Market	Trade	NA	NA	Vang Vieng	Vientiane	Lao PDR	North	14:00:00	14:30:00	0	6	6.2	Spilopelia chinensis	Aves	Columbiformes	Columbidae	Spilopelia	Spilopelia chinensis	Spotted Dove	LC	II	X	X	X	A	High	Whole individual	2	individual	2	individual	0.16	0.32	NA	NA	Alive	Alive	Pet	50000	individual	50000	individual		100000	X	X
2011-09-16	M57	Market	Trade	NA	NA	Vang Vieng	Vientiane	Lao PDR	North	14:00:00	14:30:00	0	7	7.1	Spilopelia chinensis	Aves	Columbiformes	Columbidae	Spilopelia	Spilopelia chinensis	Spotted Dove	LC	II	X	X	X	A	High	Whole individual	19	individual	19	individual	0.16	3.04	NA	NA	Alive	Alive	Pet	50000	individual	50000	individual		950000	X	X
2011-09-16	M57	Market	Trade	NA	NA	Vang Vieng	Vientiane	Lao PDR	North	14:00:00	14:30:00	0	7	7.2	Pycnonotidae	Aves	Passeriformes	Pycnonotidae			Bulbul	X	X	X	X	X	A	High	Whole individual	6	individual	6	individual	0.0295	0.177	NA	NA	Alive	Alive	Pet	15000	individual	15000	individual		90000	X	X
2011-09-16	M57	Market	Trade	NA	NA	Vang Vieng	Vientiane	Lao PDR	North	14:00:00	14:30:00	0	8	8.1	Psittacula	Aves	Psittaciformes	Psittaculidae	Psittacula		Parakeet	X	II	X	X	X	A	High	Whole individual	1	individual	1	individual	0.0305	0.0305	NA	NA	Alive	Alive	Pet	150000	individual	150000	individual		150000	X	X
2011-09-16	M57	Market	Trade	NA	NA	Vang Vieng	Vientiane	Lao PDR	North	14:00:00	14:30:00	0	8	8.2	Spilopelia chinensis	Aves	Columbiformes	Columbidae	Spilopelia	Spilopelia chinensis	Spotted Dove	LC	II	X	X	X	A	High	Whole individual	4	individual	4	individual	0.16	0.64	NA	NA	Alive	Alive	Pet	50000	individual	50000	individual		200000	X	X
2011-09-16	M57	Market	Trade	NA	NA	Vang Vieng	Vientiane	Lao PDR	North	14:00:00	14:30:00	0	8	8.3	Pycnonotidae	Aves	Passeriformes	Pycnonotidae			Bulbul	X	X	X	X	X	A	High	Whole individual	2	individual	2	individual	0.0295	0.059	NA	NA	Alive	Alive	Pet	15000	individual	15000	individual		30000	X	X
2011-09-16	M57	Market	Trade	NA	NA	Vang Vieng	Vientiane	Lao PDR	North	14:00:00	14:30:00	0	8	8.4	Gracula religiosa	Aves	Passeriformes	Sturnidae	Gracula	Gracula religiosa	Common hill myna	LC	II	X	X	X	A	High	Whole individual	1	individual	1	individual	0.21	0.21	NA	NA	Alive	Alive	Pet	150000	individual	150000	individual		150000	X	X
2011-09-16	M57	Market	Trade	NA	NA	Vang Vieng	Vientiane	Lao PDR	North	14:00:00	14:30:00	0	9	9.1	Pycnonotidae	Aves	Passeriformes	Pycnonotidae			Bulbul	X	X	X	X	X	A	High	Whole individual	14	individual	14	individual	0.0295	0.413	NA	NA	Alive	Alive	Pet	15000	individual	15000	individual		210000	X	X
2011-09-16	M57	Market	Trade	NA	NA	Vang Vieng	Vientiane	Lao PDR	North	14:00:00	14:30:00	0	9	9.2	Phasianidae	Aves	Galliformes	Phasianidae			Partridge	X	X	X	X	X	A	High	Whole individual	1	individual	1	individual	0.33	0.33	NA	NA	Alive	Alive	Pet	50000	individual	50000	individual		50000	X	X
2011-09-16	M57	Market	Trade	NA	NA	Vang Vieng	Vientiane	Lao PDR	North	14:00:00	14:30:00	0	9	9.3	Spilopelia chinensis	Aves	Columbiformes	Columbidae	Spilopelia	Spilopelia chinensis	Spotted Dove	LC	II	X	X	X	A	High	Whole individual	4	individual	4	individual	0.16	0.64	NA	NA	Alive	Alive	Pet	50000	individual	50000	individual		200000	X	X
2011-09-16	M57	Market	Trade	NA	NA	Vang Vieng	Vientiane	Lao PDR	North	14:00:00	14:30:00	0	10	10.1	Psittacula	Aves	Psittaciformes	Psittaculidae	Psittacula		Parakeet	X	II	X	X	X	J	High	Whole individual	2	individual	2	individual	0.0305	0.061	NA	NA	Alive	Alive	Pet	50000	individual	50000	individual		100000	X	X
2011-09-16	M57	Market	Trade	NA	NA	Vang Vieng	Vientiane	Lao PDR	North	14:00:00	14:30:00	0	10	10.2	Spilopelia chinensis	Aves	Columbiformes	Columbidae	Spilopelia	Spilopelia chinensis	Spotted Dove	LC	II	X	X	X	A	High	Whole individual	6	individual	6	individual	0.16	0.96	NA	NA	Alive	Alive	Pet	50000	individual	50000	individual		300000	X	X
2011-09-16	M57	Market	Trade	NA	NA	Vang Vieng	Vientiane	Lao PDR	North	14:00:00	14:30:00	0	10	10.3	Pycnonotidae	Aves	Passeriformes	Pycnonotidae			Bulbul	X	X	X	X	X	A	High	Whole individual	8	individual	8	individual	0.0295	0.236	NA	NA	Alive	Alive	Pet	15000	individual	15000	individual		120000	X	X
2011-09-16	M57	Market	Trade	NA	NA	Vang Vieng	Vientiane	Lao PDR	North	14:00:00	14:30:00	0	11	11.1	Tupaia belangeri	Mammalia	Scandentia	Tupaiidae	Tupaia	Tupaia belangeri	Northern treeshrew	LC	II	X	LKL	X	J	High	Whole individual	1	individual	1	individual	0.2	0.2	NA	NA	Alive	Alive	Pet	50000	individual	50000	individual		50000	X	X
2011-09-16	M57	Market	Trade	NA	NA	Vang Vieng	Vientiane	Lao PDR	North	14:00:00	14:30:00	0	11	11.2	Spilopelia chinensis	Aves	Columbiformes	Columbidae	Spilopelia	Spilopelia chinensis	Spotted Dove	LC	II	X	X	X	A	High	Whole individual	1	individual	1	individual	0.16	0.16	NA	NA	Alive	Alive	Pet	50000	individual	50000	individual		50000	X	X
2011-09-16	M57	Market	Trade	NA	NA	Vang Vieng	Vientiane	Lao PDR	North	14:00:00	14:30:00	0	12	12.1	Pycnonotidae	Aves	Passeriformes	Pycnonotidae			Bulbul	X	X	X	X	X	A	High	Whole individual	9	individual	9	individual	0.0295	0.2655	NA	NA	Alive	Alive	Pet	15000	individual	15000	individual		135000	X	X
2011-09-16	M57	Market	Trade	NA	NA	Vang Vieng	Vientiane	Lao PDR	North	14:00:00	14:30:00	0	12	12.2	Spilopelia chinensis	Aves	Columbiformes	Columbidae	Spilopelia	Spilopelia chinensis	Spotted Dove	LC	II	X	X	X	A	High	Whole individual	3	individual	3	individual	0.16	0.48	NA	NA	Alive	Alive	Pet	50000	individual	50000	individual		150000	X	X
2011-09-16	M57	Market	Trade	NA	NA	Vang Vieng	Vientiane	Lao PDR	North	14:00:00	14:30:00	0	12	12.3	Pycnonotidae	Aves	Passeriformes	Pycnonotidae			Bulbul	X	X	X	X	X	A	High	Whole individual	1	individual	1	individual	0.0295	0.0295	NA	NA	Alive	Alive	Pet	50000	individual	50000	individual		50000	X	X
2011-09-16	M57	Market	Trade	NA	NA	Vang Vieng	Vientiane	Lao PDR	North	14:00:00	14:30:00	0	13	13.1	Pycnonotidae	Aves	Passeriformes	Pycnonotidae			Bulbul	X	X	X	X	X	A	High	Whole individual	10	individual	10	individual	0.0295	0.295	NA	NA	Alive	Alive	Pet	15000	individual	15000	individual		150000	X	X
2011-09-16	M57	Market	Trade	NA	NA	Vang Vieng	Vientiane	Lao PDR	North	14:00:00	14:30:00	0	13	13.2	Pycnonotidae	Aves	Passeriformes	Pycnonotidae			Bulbul	X	X	X	X	X	A	High	Whole individual	1	individual	1	individual	0.0295	0.0295	NA	NA	Alive	Alive	Pet	50000	individual	50000	individual		50000	X	X
2011-09-16	D	Market	Trade	NA	NA	Vang Vieng	Vientiane	Lao PDR	North	16:27:00	17:00:00	0	1	1.1	Sciuridae	Mammalia	Rodentia	Sciuridae			Squirrel	LC	III	GT-VU	LKL	X	A	High	Whole individual	5	individual	5	individual	0.2905	1.4525	NA	NA	Dead	smoke	Food	25000	individual	25000	individual		125000	Vang Vieng	X
2011-09-16	D	Market	Trade	NA	NA	Vang Vieng	Vientiane	Lao PDR	North	16:27:00	17:00:00	0	1	1.2	Dremomys rufigenis	Mammalia	Rodentia	Sciuridae	Dremomys	Dremomys rufigenis	Red-Cheeked Squirrel	LC	III	GT-VU	LKL	X	A	High	Whole individual	3	individual	3	individual	0.25	0.75	NA	NA	Dead	Fresh	Food	25000	individual	25000	individual		75000	Vang Vieng	X
2011-09-16	D	Market	Trade	NA	NA	Vang Vieng	Vientiane	Lao PDR	North	16:27:00	17:00:00	0	1	1.3	Dremomys rufigenis	Mammalia	Rodentia	Sciuridae	Dremomys	Dremomys rufigenis	Red-Cheeked Squirrel	LC	III	GT-VU	LKL	X	J	High	Whole individual	1	individual	1	individual	0.25	0.25	NA	NA	Dead	Fresh	Food	20000	individual	20000	individual		20000	Vang Vieng	X
2011-09-16	D	Market	Trade	NA	NA	Vang Vieng	Vientiane	Lao PDR	North	16:27:00	17:00:00	0	1	1.4	Callosciurus inornatus	Mammalia	Rodentia	Sciuridae	Callosciurus	Callosciurus inornatus	Inornate Squirrel	LC	III	GT-VU	LKL	X	A	High	Whole individual	1	individual	1	individual	0.277	0.277	NA	NA	Dead	Fresh	Food	25000	individual	25000	individual		25000	Vang Vieng	X
2011-09-16	D	Market	Trade	NA	NA	Vang Vieng	Vientiane	Lao PDR	North	16:27:00	17:00:00	0	1	1.5	Callosciurus erythraeus	Mammalia	Rodentia	Sciuridae	Callosciurus	Callosciurus erythraeus	Pallas's Squirrel	LC	III	X	X	X	A	High	Whole individual	1	individual	1	individual	0.385	0.385	NA	NA	Dead	Fresh	Food	25000	individual	25000	individual		25000	Vang Vieng	X
2011-09-16	D	Market	Trade	NA	NA	Vang Vieng	Vientiane	Lao PDR	North	16:27:00	17:00:00	0	2	2.1	Callosciurus inornatus	Mammalia	Rodentia	Sciuridae	Callosciurus	Callosciurus inornatus	Inornate Squirrel	LC	III	GT-VU	LKL	X	A	High	Whole individual	1	individual	1	individual	0.277	0.277	NA	NA	Dead	Fresh	Food	25000	individual	25000	individual		25000	Vang Vieng	X
2011-09-16	D	Market	Trade	NA	NA	Vang Vieng	Vientiane	Lao PDR	North	16:27:00	17:00:00	0	2	2.2	Callosciurus erythraeus	Mammalia	Rodentia	Sciuridae	Callosciurus	Callosciurus erythraeus	Pallas's Squirrel	LC	III	X	X	X	A	High	Whole individual	1	individual	1	individual	0.385	0.385	NA	NA	Dead	Fresh	Food	25000	individual	25000	individual		25000	Vang Vieng	X
2011-09-17	M57	Market	Trade	NA	NA	Vang Vieng	Vientiane	Lao PDR	North	14:30:00	15:00:00	0	1	1.1	Naemorhedus	Mammalia	Artiodactyla	Bovidae	Naemorhedus		Goral	VU	I	GT-VU	X	X	X	High	Part	1	head	1	individual	NA	NA	NA	NA	Dead	Fresh	Food	150000	head	150000	head		150000	X	X
2011-09-17	M57	Market	Trade	NA	NA	Vang Vieng	Vientiane	Lao PDR	North	14:30:00	15:00:00	0	1	1.2	Geoemydidae	Reptilia	Testudines	Geoemydidae			Turtle	EN, VU, NT	II	X	X	X	A	High	Whole individual	1	individual	1	individual	3.2	3.2	NA	NA	Alive	Alive	Food	25000	individual	25000	individual		25000	X	X
2011-09-17	M57	Market	Trade	NA	NA	Vang Vieng	Vientiane	Lao PDR	North	14:30:00	15:00:00	0	1	1.3	Viverra tangalunga	Mammalia	Carnivora	Viverridae	Viverra	Viverra tangalunga	Malay civet	LC	II	X	X	X	A	Medium	Whole individual	1	individual	1	individual	4.5	4.5	NA	NA	Alive	Alive	Food	200000	individual	200000	individual		200000	X	X
2011-09-17	M57	Market	Trade	NA	NA	Vang Vieng	Vientiane	Lao PDR	North	14:30:00	15:00:00	0	1	1.4	Spilopelia chinensis	Aves	Columbiformes	Columbidae	Spilopelia	Spilopelia chinensis	Spotted Dove	LC	II	X	X	X	A	High	Whole individual	2	individual	2	individual	0.16	0.32	NA	NA	Alive	Alive	Pet	50000	individual	50000	individual		100000	X	X
2011-09-17	M57	Market	Trade	NA	NA	Vang Vieng	Vientiane	Lao PDR	North	14:30:00	15:00:00	0	2	2.1	Geoemydidae	Reptilia	Testudines	Geoemydidae			Turtle	EN, VU, NT	II	X	X	X	A	High	Whole individual	1	individual	1	individual	3.2	3.2	NA	NA	Alive	Alive	Food	250000	individual	250000	individual		250000	X	X
2011-09-17	M57	Market	Trade	NA	NA	Vang Vieng	Vientiane	Lao PDR	North	14:30:00	15:00:00	0	2	2.2	Spilopelia chinensis	Aves	Columbiformes	Columbidae	Spilopelia	Spilopelia chinensis	Spotted Dove	LC	II	X	X	X	A	High	Whole individual	3	individual	3	individual	0.16	0.48	NA	NA	Alive	Alive	Food	50000	individual	50000	individual		150000	X	X
2011-09-17	M57	Market	Trade	NA	NA	Vang Vieng	Vientiane	Lao PDR	North	14:30:00	15:00:00	0	3	3.1	Pycnonotidae	Aves	Passeriformes	Pycnonotidae			Bulbul	X	X	X	X	X	A	High	Whole individual	1	individual	1	individual	0.0295	0.0295	NA	NA	Alive	Alive	Food	NA		X	X	X	X	X	X
2011-09-17	M57	Market	Trade	NA	NA	Vang Vieng	Vientiane	Lao PDR	North	14:30:00	15:00:00	0	4	4.1	Psittacula	Aves	Psittaciformes	Psittaculidae	Psittacula		Parakeet	X	II	X	X	X	A	High	Whole individual	2	individual	2	individual	0.0305	0.061	NA	NA	Alive	Alive	Pet	150000	individual	150000	individual		300000	X	X
2011-09-17	M57	Market	Trade	NA	NA	Vang Vieng	Vientiane	Lao PDR	North	14:30:00	15:00:00	0	5	5.1	Naemorhedus	Mammalia	Artiodactyla	Bovidae	Naemorhedus		Goral	VU	I	GT-VU	X	X	X	High	Part	1	head	1	individual	NA	NA	NA	NA	Dead	Fresh	Food	NA		X	X	X	X	X	X
2011-09-17	M57	Market	Trade	NA	NA	Vang Vieng	Vientiane	Lao PDR	North	14:30:00	15:00:00	0	5	5.2	Naemorhedus	Mammalia	Artiodactyla	Bovidae	Naemorhedus		Goral	VU	I	GT-VU	X	X	X	High	Part	5	leg	NA	NA	NA	NA	NA	NA	Dead	Fresh	Food	NA		X	X	X	X	X	X
2011-09-17	M57	Market	Trade	NA	NA	Vang Vieng	Vientiane	Lao PDR	North	14:30:00	15:00:00	0	5	5.3	Naemorhedus	Mammalia	Artiodactyla	Bovidae	Naemorhedus		Goral	VU	I	GT-VU	X	X	X	High	Part	2	skin	NA	NA	NA	NA	NA	NA	Dead	Dried	Food	NA		X	X	X	X	X	X
2011-09-17	M57	Market	Trade	NA	NA	Vang Vieng	Vientiane	Lao PDR	North	14:30:00	15:00:00	0	6	6.1	Spilopelia chinensis	Aves	Columbiformes	Columbidae	Spilopelia	Spilopelia chinensis	Spotted Dove	LC	II	X	X	X	A	High	Whole individual	8	individual	8	individual	0.16	1.28	NA	NA	Alive	Alive	Pet	50000	individual	50000	individual		400000	X	504
2011-09-17	M57	Market	Trade	NA	NA	Vang Vieng	Vientiane	Lao PDR	North	14:30:00	15:00:00	0	6	6.2	Pycnonotidae	Aves	Passeriformes	Pycnonotidae			Bulbul	X	X	X	X	X	A	High	Whole individual	15	individual	15	individual	0.0295	0.4425	NA	NA	Alive	Alive	Food	15000	individual	15000	individual		225000	X	X
2011-09-17	M57	Market	Trade	NA	NA	Vang Vieng	Vientiane	Lao PDR	North	14:30:00	15:00:00	0	6	6.3	Psittacula	Aves	Psittaciformes	Psittaculidae	Psittacula		Parakeet	X	II	X	X	X	A	High	Whole individual	1	individual	1	individual	0.0305	0.0305	NA	NA	Alive	Alive	Pet	150000	individual	150000	individual		150000	X	X
2011-09-17	M57	Market	Trade	NA	NA	Vang Vieng	Vientiane	Lao PDR	North	14:30:00	15:00:00	0	7	7.1	Gracula religiosa	Aves	Passeriformes	Sturnidae	Gracula	Gracula religiosa	Common hill myna	LC	II	X	X	X	A	Medium	Whole individual	1	individual	1	individual	0.21	0.21	NA	NA	Alive	Alive	Pet	150000	individual	150000	individual		150000	X	X
2011-09-17	M57	Market	Trade	NA	NA	Vang Vieng	Vientiane	Lao PDR	North	14:30:00	15:00:00	0	7	7.2	Spilopelia chinensis	Aves	Columbiformes	Columbidae	Spilopelia	Spilopelia chinensis	Spotted Dove	LC	II	X	X	X	A	High	Whole individual	5	individual	5	individual	0.16	0.8	NA	NA	Alive	Alive	Pet	50000	individual	50000	individual		250000	X	X
2011-09-17	M57	Market	Trade	NA	NA	Vang Vieng	Vientiane	Lao PDR	North	14:30:00	15:00:00	0	7	7.3	Phasianidae	Aves	Galliformes	Phasianidae			Partridge	X	X	X	X	X	A	High	Whole individual	1	individual	1	individual	0.33	0.33	NA	NA	Alive	Alive	Pet	50000	individual	50000	individual		50000	X	X
2011-09-17	M57	Market	Trade	NA	NA	Vang Vieng	Vientiane	Lao PDR	North	14:30:00	15:00:00	0	7	7.4	Pycnonotidae	Aves	Passeriformes	Pycnonotidae			Bulbul	X	X	X	X	X	A	High	Whole individual	13	individual	13	individual	0.0295	0.3835	NA	NA	Alive	Alive	Food	15000	individual	15000	individual		195000	X	X
2011-09-17	M57	Market	Trade	NA	NA	Vang Vieng	Vientiane	Lao PDR	North	14:30:00	15:00:00	0	8	8.1	Psittacula	Aves	Psittaciformes	Psittaculidae	Psittacula		Parakeet	X	II	X	X	X	A	High	Whole individual	2	individual	2	individual	0.0305	0.061	NA	NA	Alive	Alive	Pet	100000	individual	100000	individual		200000	X	X
2011-09-17	M57	Market	Trade	NA	NA	Vang Vieng	Vientiane	Lao PDR	North	14:30:00	15:00:00	0	8	8.2	Spilopelia chinensis	Aves	Columbiformes	Columbidae	Spilopelia	Spilopelia chinensis	Spotted Dove	LC	II	X	X	X	A	High	Whole individual	7	individual	7	individual	0.16	1.12	NA	NA	Alive	Alive	Pet	50000	individual	50000	individual		350000	X	X
2011-09-17	M57	Market	Trade	NA	NA	Vang Vieng	Vientiane	Lao PDR	North	14:30:00	15:00:00	0	8	8.3	Pycnonotidae	Aves	Passeriformes	Pycnonotidae			Bulbul	X	X	X	X	X	A	High	Whole individual	7	individual	7	individual	0.0295	0.2065	NA	NA	Alive	Alive	Food	15000	individual	15000	individual		105000	X	X
2011-09-17	M57	Market	Trade	NA	NA	Vang Vieng	Vientiane	Lao PDR	North	14:30:00	15:00:00	0	9	9.1	Spilopelia chinensis	Aves	Columbiformes	Columbidae	Spilopelia	Spilopelia chinensis	Spotted Dove	LC	II	X	X	X	A	High	Whole individual	6	individual	6	individual	0.16	0.96	NA	NA	Alive	Alive	Pet	50000	individual	50000	individual		300000	X	X
2011-09-17	M57	Market	Trade	NA	NA	Vang Vieng	Vientiane	Lao PDR	North	14:30:00	15:00:00	0	10	10.1	Pycnonotidae	Aves	Passeriformes	Pycnonotidae			Bulbul	X	X	X	X	X	A	High	Whole individual	1	individual	1	individual	0.0295	0.0295	NA	NA	Alive	Alive	Pet	100000	individual	100000	individual		100000	X	X
2011-09-17	M57	Market	Trade	NA	NA	Vang Vieng	Vientiane	Lao PDR	North	14:30:00	15:00:00	0	11	11.1	Pycnonotidae	Aves	Passeriformes	Pycnonotidae			Bulbul	X	X	X	X	X	A	High	Whole individual	7	individual	7	individual	0.0295	0.2065	NA	NA	Alive	Alive	Food	15000	individual	15000	individual		105000	X	X
2011-09-17	M57	Market	Trade	NA	NA	Vang Vieng	Vientiane	Lao PDR	North	14:30:00	15:00:00	0	11	11.2	Spilopelia chinensis	Aves	Columbiformes	Columbidae	Spilopelia	Spilopelia chinensis	Spotted Dove	LC	II	X	X	X	A	High	Whole individual	3	individual	3	individual	0.16	0.48	NA	NA	Alive	Alive	Pet	50000	individual	50000	individual		150000	X	X
2011-09-17	M57	Market	Trade	NA	NA	Vang Vieng	Vientiane	Lao PDR	North	14:30:00	15:00:00	0	12	12.1	Bos gaurus	Mammalia	Artiodactyla	Bovidae	Bos	Bos gaurus	Gaur	VU	I	GT-VU	ARL	X	X	Medium	Part	3	Teeth	1	individual	NA	NA	NA	NA	Dead	Dried	Medicine	NA		X	X	X	X	X	X
2011-09-17	M57	Market	Trade	NA	NA	Vang Vieng	Vientiane	Lao PDR	North	14:30:00	15:00:00	0	12	12.2	Ursidae	Mammalia	Carnivora	Ursidae			Bear	VU	I	X	X	X	X	Medium	Part	1	skin	1	individual	NA	NA	NA	NA	Dead	Dried	Food	NA		X	X	X	X	X	X
2011-09-17	M57	Market	Trade	NA	NA	Vang Vieng	Vientiane	Lao PDR	North	14:30:00	15:00:00	0	12	12.3	Naemorhedus	Mammalia	Artiodactyla	Bovidae	Naemorhedus		Goral	VU	I	GT-VU	X	X	X	Medium	Part	2	gall bladder	NA	NA	NA	NA	NA	NA	Dead	Dried	Food	NA		X	X	X	X	X	X
2011-09-17	M57	Market	Trade	NA	NA	Vang Vieng	Vientiane	Lao PDR	North	14:30:00	15:00:00	0	12	12.4	Sus scrofa	Mammalia	Artiodactyla	Suidae	Sus	Sus scrofa	Wild boar	LC	III	X	LKL	X	X	High	Part	1	Teeth	1	individual	NA	NA	NA	NA	Dead	Dried	Medicine	NA		X	X	X	X	X	X
2011-09-17	M57	Market	Trade	NA	NA	Vang Vieng	Vientiane	Lao PDR	North	14:30:00	15:00:00	0	13	13.1	Spilopelia chinensis	Aves	Columbiformes	Columbidae	Spilopelia	Spilopelia chinensis	Spotted Dove	LC	II	X	X	X	A	High	Whole individual	1	individual	1	individual	0.16	0.16	NA	NA	Alive	Alive	Pet	50000	individual	50000	individual		50000	X	X
2011-09-17	M57	Market	Trade	NA	NA	Vang Vieng	Vientiane	Lao PDR	North	14:30:00	15:00:00	0	13	13.2	Pycnonotidae	Aves	Passeriformes	Pycnonotidae			Bulbul	X	X	X	X	X	A	High	Whole individual	4	individual	4	individual	0.0295	0.118	NA	NA	Alive	Alive	Food	15000	individual	15000	individual		60000	X	X
2011-09-17	M57	Market	Trade	NA	NA	Vang Vieng	Vientiane	Lao PDR	North	14:30:00	15:00:00	0	14	14.1	Chalcophaps indica	Aves	Columbiformes	Columbidae	Chalcophaps	Chalcophaps indica	Common Emerald Dove	LC	X	X	X	X	A	High	Whole individual	2	individual	2	individual	0.129	0.258	NA	NA	Alive	Alive	Pet	50000	individual	50000	individual		100000	X	X
2011-09-17	M57	Market	Trade	NA	NA	Vang Vieng	Vientiane	Lao PDR	North	14:30:00	15:00:00	0	14	14.2	Pycnonotidae	Aves	Passeriformes	Pycnonotidae			Bulbul	X	X	X	X	X	A	High	Whole individual	16	individual	16	individual	0.0295	0.472	NA	NA	Alive	Alive	Food	15000	individual	15000	individual		240000	X	X
2011-09-17	M57	Market	Trade	NA	NA	Vang Vieng	Vientiane	Lao PDR	North	14:30:00	15:00:00	0	14	14.3	Spilopelia chinensis	Aves	Columbiformes	Columbidae	Spilopelia	Spilopelia chinensis	Spotted Dove	LC	II	X	X	X	A	High	Whole individual	1	individual	1	individual	0.16	0.16	NA	NA	Alive	Alive	Pet	50000	individual	50000	individual		50000	X	X
2011-09-17	D	Market	Trade	NA	NA	Vang Vieng	Vientiane	Lao PDR	North	06:00:00	07:30:00	1	1	1.1	Pycnonotidae	Aves	Passeriformes	Pycnonotidae			Bulbul	X	X	X	X	X	A	High	Whole individual	2	individual	2	individual	0.0295	0.059	NA	NA	Dead	Fresh	Food	15000	individual	15000	individual		30000	kasi	X
2011-09-17	D	Market	Trade	NA	NA	Vang Vieng	Vientiane	Lao PDR	North	06:00:00	07:30:00	1	1	1.2	Callosciurus erythraeus	Mammalia	Rodentia	Sciuridae	Callosciurus	Callosciurus erythraeus	Pallas's Squirrel	LC	III	X	X	X	A	High	Whole individual	2	individual	2	individual	0.385	0.77	NA	NA	Dead	Fresh	Food	25000	individual	25000	individual		50000	X	X
2011-09-17	D	Market	Trade	NA	NA	Vang Vieng	Vientiane	Lao PDR	North	06:00:00	07:30:00	1	1	1.3	Pteropodidae	Mammalia	Chiroptera	Pteropodidae			Bat	X	II	X	X	X	J	High	Whole individual	90	individual	90	individual	0.116	10.44	30	3	Dead	Fresh	Food	15000	30 individual	500	individual		45000	X	X
2011-09-17	D	Market	Trade	NA	NA	Vang Vieng	Vientiane	Lao PDR	North	06:00:00	07:30:00	1	2	2.1	Pycnonotidae	Aves	Passeriformes	Pycnonotidae			Bulbul	X	X	X	X	X	J	High	Whole individual	2	individual	2	individual	0.0295	0.059	NA	NA	Dead	Fresh	Food	6000	individual	6000	individual		12000	X	X
2011-09-17	D	Market	Trade	NA	NA	Vang Vieng	Vientiane	Lao PDR	North	06:00:00	07:30:00	1	3	3.1	Callosciurus inornatus	Mammalia	Rodentia	Sciuridae	Callosciurus	Callosciurus inornatus	Inornate Squirrel	LC	III	GT-VU	LKL	X	A	High	Whole individual	1	individual	1	individual	0.277	0.277	NA	NA	Dead	Fresh	Food	25000	individual	25000	individual		25000	X	X
2011-09-17	D	Market	Trade	NA	NA	Vang Vieng	Vientiane	Lao PDR	North	06:00:00	07:30:00	1	4	4.1	Callosciurus erythraeus	Mammalia	Rodentia	Sciuridae	Callosciurus	Callosciurus erythraeus	Pallas's Squirrel	LC	III	X	X	X	A	High	Whole individual	1	individual	1	individual	0.385	0.385	NA	NA	Dead	Fresh	Food	25000	individual	25000	individual		25000	X	X
2011-09-17	D	Market	Trade	NA	NA	Vang Vieng	Vientiane	Lao PDR	North	06:00:00	07:30:00	1	5	5.1	Tragulus	Mammalia	Artiodactyla	Tragulidae	Tragulus		Mouse Deer	LC	II	X	X	X	J	Medium	Whole individual	1	individual	1	individual	2.5	2.5	NA	NA	Dead	Fresh	Food	250000	individual	250000	individual		250000	X	X
2011-09-17	D	Market	Trade	NA	NA	Vang Vieng	Vientiane	Lao PDR	North	06:00:00	07:30:00	1	5	5.2	Petaurista	Mammalia	Rodentia	Sciuridae	Petaurista		Giant flying squirrel	LC	X	X	X	X	J	High	Whole individual	1	individual	1	individual	2.8	2.8	NA	NA	Dead	Fresh	Food	150000	individual	150000	individual		150000	X	X
2011-09-17	D	Market	Trade	NA	NA	Vang Vieng	Vientiane	Lao PDR	North	06:00:00	07:30:00	1	6	6.1	Viverridae	Mammalia	Carnivora	Viverridae			Civet	X	II	X	PARL	X	A	High	Whole individual	1	individual	1	individual	3	3	NA	NA	Dead	smoke	Food	40000	individual	40000	individual		40000	Vang Vieng	504
2011-09-17	D	Market	Trade	NA	NA	Vang Vieng	Vientiane	Lao PDR	North	06:00:00	07:30:00	1	7	7.1	Sciuridae	Mammalia	Rodentia	Sciuridae			Squirrel	LC	III	GT-VU	LKL	X	A	High	Whole individual	1	individual	1	individual	0.2905	0.2905	NA	NA	Dead	smoke	Food	25000	individual	25000	individual		25000	X	X
2011-09-17	D	Market	Trade	NA	NA	Vang Vieng	Vientiane	Lao PDR	North	06:00:00	07:30:00	1	8	8.1	Pycnonotidae	Aves	Passeriformes	Pycnonotidae			Bulbul	X	X	X	X	X	J	High	Whole individual	3	individual	3	individual	0.0295	0.0885	NA	NA	Dead	Fresh	Food	5000	individual	5000	individual		15000	X	X
2011-09-17	D	Market	Trade	NA	NA	Vang Vieng	Vientiane	Lao PDR	North	06:00:00	07:30:00	1	9	9.1	Tragulus	Mammalia	Artiodactyla	Tragulidae	Tragulus		Mouse Deer	LC	II	X	X	X	A	Medium	Whole individual	1	individual	1	individual	2.5	2.5	NA	NA	Dead	Fresh	Food	250000	individual	250000	individual		250000	X	X
2011-09-17	D	Market	Trade	NA	NA	Vang Vieng	Vientiane	Lao PDR	North	06:00:00	07:30:00	1	9	9.2	Tragulus	Mammalia	Artiodactyla	Tragulidae	Tragulus		Mouse Deer	LC	II	X	X	X	J	Medium	Whole individual	1	individual	1	individual	2.5	2.5	NA	NA	Dead	Fresh	Food	100000	individual	100000	individual		100000	X	X
2011-09-17	D	Market	Trade	NA	NA	Vang Vieng	Vientiane	Lao PDR	North	06:00:00	07:30:00	1	9	9.3	Polyplectron bicalcaratum	Aves	Galliformes	Phasianidae	Polyplectron	Polyplectron bicalcaratum	Grey Peacock-Pheasant	LC	I	X	X	X	A	High	Whole individual	1	individual	1	individual	0.582	0.582	NA	NA	Dead	smoke	Food	25000	individual	25000	individual		25000	X	X
2011-09-17	D	Market	Trade	NA	NA	Vang Vieng	Vientiane	Lao PDR	North	06:00:00	07:30:00	1	9	9.4	Sciuridae	Mammalia	Rodentia	Sciuridae			Squirrel	LC	III	GT-VU	LKL	X	A	High	Whole individual	5	individual	5	individual	0.2905	1.4525	NA	NA	Dead	smoke	Food	25000	individual	25000	individual		125000	X	X
2011-09-17	D	Market	Trade	NA	NA	Vang Vieng	Vientiane	Lao PDR	North	06:00:00	07:30:00	1	9	9.5	Dremomys rufigenis	Mammalia	Rodentia	Sciuridae	Dremomys	Dremomys rufigenis	Red-Cheeked Squirrel	LC	III	GT-VU	LKL	X	A	High	Whole individual	2	individual	2	individual	0.25	0.5	NA	NA	Dead	Fresh	Food	25000	individual	25000	individual		50000	X	X
2011-09-17	D	Market	Trade	NA	NA	Vang Vieng	Vientiane	Lao PDR	North	06:00:00	07:30:00	1	9	9.6	Callosciurus inornatus	Mammalia	Rodentia	Sciuridae	Callosciurus	Callosciurus inornatus	Inornate Squirrel	LC	III	GT-VU	LKL	X	A	High	Whole individual	5	individual	5	individual	0.277	1.385	NA	NA	Dead	Fresh	Food	25000	individual	25000	individual		125000	X	X
2011-09-17	D	Market	Trade	NA	NA	Vang Vieng	Vientiane	Lao PDR	North	06:00:00	07:30:00	1	9	9.7	Callosciurus erythraeus	Mammalia	Rodentia	Sciuridae	Callosciurus	Callosciurus erythraeus	Pallas's Squirrel	LC	III	X	X	X	A	High	Whole individual	2	individual	2	individual	0.385	0.77	NA	NA	Dead	Fresh	Food	25000	individual	25000	individual		50000	X	X
2011-09-18	M35	Market	Trade	NA	NA	Vang Vieng	Vientiane	Lao PDR	North	15:00:00	15:30:00	0	1	1.1	Spilopelia chinensis	Aves	Columbiformes	Columbidae	Spilopelia	Spilopelia chinensis	Spotted Dove	LC	II	X	X	X	A	High	Whole individual	1	individual	1	individual	0.16	0.16	NA	NA	Dead	Fresh	Food	12000	individual	12000	individual		12000	X	X
2011-09-18	M35	Market	Trade	NA	NA	Vang Vieng	Vientiane	Lao PDR	North	15:00:00	15:30:00	0	1	1.2	Pycnonotidae	Aves	Passeriformes	Pycnonotidae			Bulbul	X	X	X	X	X	A	High	Whole individual	9	individual	9	individual	0.0295	0.2655	3	3	Dead	Fresh	Food	10000	3 individual	3333	individual		30000	X	X
2011-09-18	M35	Market	Trade	NA	NA	Vang Vieng	Vientiane	Lao PDR	North	15:00:00	15:30:00	0	2	2.1	Ardeidae	Aves	Pelecaniformes	Ardeidae			Egret	X	II	X	X	X	A	Medium	Whole individual	3	individual	3	individual	0.591	1.773	NA	NA	Dead	Fresh	Food	12000	individual	12000	individual		36000	X	X
2011-09-18	M35	Market	Trade	NA	NA	Vang Vieng	Vientiane	Lao PDR	North	15:00:00	15:30:00	0	3	3.1	Pycnonotidae	Aves	Passeriformes	Pycnonotidae			Bulbul	X	X	X	X	X	A	High	Whole individual	16	individual	16	individual	0.0295	0.472	4	4	Dead	Fresh	Food	11000	4 individual	2750	individual		44000	X	X
2011-09-18	M35	Market	Trade	NA	NA	Vang Vieng	Vientiane	Lao PDR	North	15:00:00	15:30:00	0	3	3.2	Aves	Aves					Wild bird	X	X	X	X	X	A	High	Whole individual	2	individual	2	individual	0.0325	0.065	NA	NA	Dead	Fresh	Food	10000	individual	10000	individual		20000	X	X
2011-09-18	M35	Market	Trade	NA	NA	Vang Vieng	Vientiane	Lao PDR	North	15:00:00	15:30:00	0	4	4.1	Aves	Aves					Wild bird	X	X	X	X	X	A	High	Whole individual	4	individual	4	individual	0.0325	0.13	NA	NA	Dead	Fresh	Food	5000	individual	5000	individual		20000	X	X
2011-09-18	M35	Market	Trade	NA	NA	Vang Vieng	Vientiane	Lao PDR	North	15:00:00	15:30:00	0	5	5.1	Pycnonotidae	Aves	Passeriformes	Pycnonotidae			Bulbul	X	X	X	X	X	A	High	Whole individual	6	individual	6	individual	0.0295	0.177	3	2	Dead	Fresh	Food	11000	3 individual	3667	individual		22000	X	X
2011-09-18	M35	Market	Trade	NA	NA	Vang Vieng	Vientiane	Lao PDR	North	15:00:00	15:30:00	0	6	6.1	Pycnonotidae	Aves	Passeriformes	Pycnonotidae			Bulbul	X	X	X	X	X	A	High	Whole individual	8	individual	8	individual	0.0295	0.236	4	2	Dead	Fresh	Food	10000	4 individual	2500	individual		20000	X	X
2011-09-18	D	Market	Trade	NA	NA	Vang Vieng	Vientiane	Lao PDR	North	06:20:00	11:00:00	1	1	1.1	Physignathus cocincinus	Reptilia	Squamata	Agamidae	Physignathus	Physignathus cocincinus	Water Dragon	X	II	X	PARL	X	A	High	Whole individual	4	individual	4	individual	0.8	3.2	NA	NA	Alive	Alive	Food	25000	individual	25000	individual		100000	Vang Vieng	24
2011-09-18	D	Market	Trade	NA	NA	Vang Vieng	Vientiane	Lao PDR	North	06:20:00	11:00:00	1	1	1.2	Physignathus cocincinus	Reptilia	Squamata	Agamidae	Physignathus	Physignathus cocincinus	Water Dragon	X	II	X	PARL	X	A	High	Whole individual	2	individual	2	individual	0.8	1.6	NA	NA	Dead	Fresh	Food	25000	individual	25000	individual		50000	Vang Vieng	24
2011-09-18	D	Market	Trade	NA	NA	Vang Vieng	Vientiane	Lao PDR	North	06:20:00	11:00:00	1	1	1.3	Pycnonotidae	Aves	Passeriformes	Pycnonotidae			Bulbul	X	X	X	X	X	A	High	Whole individual	15	individual	15	individual	0.0295	0.4425	3	5	Dead	Fresh	Food	15000	3 individual	5000	individual		75000	Vang Vieng	X
2011-09-18	D	Market	Trade	NA	NA	Vang Vieng	Vientiane	Lao PDR	North	06:20:00	11:00:00	1	2	2.1	Sciuridae	Mammalia	Rodentia	Sciuridae			Squirrel	LC	III	GT-VU	LKL	X	A	High	Whole individual	6	individual	6	individual	0.2905	1.743	NA	NA	Dead	Fresh	Food	25000	individual	25000	individual		150000	Vang Vieng	X
2011-09-18	D	Market	Trade	NA	NA	Vang Vieng	Vientiane	Lao PDR	North	06:20:00	11:00:00	1	2	2.2	Dremomys rufigenis	Mammalia	Rodentia	Sciuridae	Dremomys	Dremomys rufigenis	Red-Cheeked Squirrel	LC	III	GT-VU	LKL	X	A	High	Whole individual	3	individual	3	individual	0.25	0.75	NA	NA	Dead	Fresh	Food	25000	individual	25000	individual		75000	Vang Vieng	X
2011-09-18	D	Market	Trade	NA	NA	Vang Vieng	Vientiane	Lao PDR	North	06:20:00	11:00:00	1	2	2.3	Callosciurus inornatus	Mammalia	Rodentia	Sciuridae	Callosciurus	Callosciurus inornatus	Inornate Squirrel	LC	III	GT-VU	LKL	X	A	High	Whole individual	3	individual	3	individual	0.277	0.831	NA	NA	Dead	Fresh	Food	25000	individual	25000	individual		75000	Vang Vieng	X
2011-09-18	D	Market	Trade	NA	NA	Vang Vieng	Vientiane	Lao PDR	North	06:20:00	11:00:00	1	3	3.1	Atherurus macrourus	Mammalia	Rodentia	Hystricidae	Atherurus	Atherurus macrourus	Brush-tailed Porcupine	LC	II	X	X	X	A	High	Whole individual	1	individual	1	individual	3.7	3.7	NA	NA	Dead	Fresh	Food	400000	individual	400000	individual		400000	Vang Vieng	24
2011-09-18	D	Market	Trade	NA	NA	Vang Vieng	Vientiane	Lao PDR	North	06:20:00	11:00:00	1	4	4.1	Tragulus	Mammalia	Artiodactyla	Tragulidae	Tragulus		Mouse Deer	LC	II	X	X	X	A	Medium	Whole individual	1	individual	1	individual	2.5	2.5	NA	NA	Dead	Fresh	Food	160000	individual	160000	individual		160000	Vang Vieng	X
2011-09-18	D	Market	Trade	NA	NA	Vang Vieng	Vientiane	Lao PDR	North	06:20:00	11:00:00	1	5	5.1	Columba punicea	Aves	Columbiformes	Columbidae	Columba	Columba punicea	Pale-capped Pigeon	VU	II	GT-VU	LKL	X	A	Medium	Whole individual	1	individual	1	individual	0.44	0.44	NA	NA	Dead	Fresh	Food	15000	individual	15000	individual		15000	Vang Vieng	X
2011-09-18	D	Market	Trade	NA	NA	Vang Vieng	Vientiane	Lao PDR	North	06:20:00	11:00:00	1	5	5.2	Pycnonotidae	Aves	Passeriformes	Pycnonotidae			Bulbul	X	X	X	X	X	A	High	Whole individual	21	individual	21	individual	0.0295	0.6195	3	7	Dead	Fresh	Food	15000	3 individual	5000	individual		105000	Vang Vieng	X
2011-09-18	D	Market	Trade	NA	NA	Vang Vieng	Vientiane	Lao PDR	North	06:20:00	11:00:00	1	5	5.3	Callosciurus inornatus	Mammalia	Rodentia	Sciuridae	Callosciurus	Callosciurus inornatus	Inornate Squirrel	LC	III	GT-VU	LKL	X	A	High	Whole individual	1	individual	1	individual	0.277	0.277	NA	NA	Dead	Fresh	Food	25000	individual	25000	individual		25000	Vang Vieng	X
2011-09-18	D	Market	Trade	NA	NA	Vang Vieng	Vientiane	Lao PDR	North	06:20:00	11:00:00	1	5	5.4	Pteropodidae	Mammalia	Chiroptera	Pteropodidae			Fruit Bat	LC	II	X	PARL	X	J	High	Whole individual	50	individual	50	individual	0.075	3.75	5	10	Dead	Fresh	Food	10000	5 individual	2000	individual		100000	Vang Vieng	X
2011-09-18	D	Market	Trade	NA	NA	Vang Vieng	Vientiane	Lao PDR	North	06:20:00	11:00:00	1	6	6.1	Ardeidae	Aves	Pelecaniformes	Ardeidae			Egret	X	II	X	X	X	A	Medium	Whole individual	8	individual	8	individual	0.591	4.728	NA	NA	Dead	Fresh	Food	10000	individual	10000	individual		80000	Vang Vieng	24
2011-09-18	D	Market	Trade	NA	NA	Vang Vieng	Vientiane	Lao PDR	North	06:20:00	11:00:00	1	7	7.1	Callosciurus erythraeus	Mammalia	Rodentia	Sciuridae	Callosciurus	Callosciurus erythraeus	Pallas's Squirrel	LC	III	X	X	X	A	High	Whole individual	1	individual	1	individual	0.385	0.385	NA	NA	Dead	Fresh	Food	25000	individual	25000	individual		25000	X	X
2011-09-18	D	Market	Trade	NA	NA	Vang Vieng	Vientiane	Lao PDR	North	06:20:00	11:00:00	1	8	8.1	Psittacula	Aves	Psittaciformes	Psittaculidae	Psittacula		Parakeet	X	II	X	X	X	A	High	Whole individual	1	individual	1	individual	0.0305	0.0305	NA	NA	Dead	Fresh	Food	NA		X	X	X	X	X	X
2011-09-18	D	Market	Trade	NA	NA	Vang Vieng	Vientiane	Lao PDR	North	06:20:00	11:00:00	1	8	8.2	Spilopelia chinensis	Aves	Columbiformes	Columbidae	Spilopelia	Spilopelia chinensis	Spotted Dove	LC	II	X	X	X	A	High	Whole individual	2	individual	2	individual	0.16	0.32	NA	NA	Dead	Fresh	Food	15000	individual	15000	individual		30000	X	X
2011-09-18	D	Market	Trade	NA	NA	Vang Vieng	Vientiane	Lao PDR	North	06:20:00	11:00:00	1	8	8.3	Pteropodidae	Mammalia	Chiroptera	Pteropodidae			Fruit Bat	LC	II	X	PARL	X	J	High	Whole individual	60	individual	60	individual	0.075	4.5	30	2	Dead	Fresh	Food	15000	30 individual	500	individual		30000	X	X
2011-09-18	D	Market	Trade	NA	NA	Vang Vieng	Vientiane	Lao PDR	North	06:20:00	11:00:00	1	8	8.4	Callosciurus inornatus	Mammalia	Rodentia	Sciuridae	Callosciurus	Callosciurus inornatus	Inornate Squirrel	LC	III	GT-VU	LKL	X	A	High	Whole individual	2	individual	2	individual	0.277	0.554	NA	NA	Dead	Fresh	Food	25000	individual	25000	individual		50000	X	X
2011-09-18	D	Market	Trade	NA	NA	Vang Vieng	Vientiane	Lao PDR	North	06:20:00	11:00:00	1	8	8.5	Callosciurus erythraeus	Mammalia	Rodentia	Sciuridae	Callosciurus	Callosciurus erythraeus	Pallas's Squirrel	LC	III	X	X	X	A	High	Whole individual	1	individual	1	individual	0.385	0.385	NA	NA	Dead	Fresh	Food	25000	individual	25000	individual		25000	X	X
2011-09-18	D	Market	Trade	NA	NA	Vang Vieng	Vientiane	Lao PDR	North	06:20:00	11:00:00	1	8	8.6	Sciuridae	Mammalia	Rodentia	Sciuridae			Squirrel	LC	III	GT-VU	LKL	X	A	High	Whole individual	2	individual	2	individual	0.2905	0.581	NA	NA	Dead	smoke	Food	25000	individual	25000	individual		50000	X	X
2011-09-18	D	Market	Trade	NA	NA	Vang Vieng	Vientiane	Lao PDR	North	06:20:00	11:00:00	1	9	9.1	Rhizomys	Mammalia	Rodentia	Spalacidae	Rhizomys		Bamboo Rat	LC	II	X	X	X	A	High	Whole individual	3	individual	3	individual	2	6	NA	NA	Alive	Alive	Food	200000	individual	200000	individual		600000	X	X
2011-09-18	D	Market	Trade	NA	NA	Vang Vieng	Vientiane	Lao PDR	North	06:20:00	11:00:00	1	10	10.1	Sus scrofa	Mammalia	Artiodactyla	Suidae	Sus	Sus scrofa	Wild boar	LC	III	X	LKL	X	X	High	Part	1	leg	1	individual	4	4	NA	NA	Dead	Fresh	Food	40000	kg	160000	leg		160000	X	X
2011-09-18	D	Market	Trade	NA	NA	Vang Vieng	Vientiane	Lao PDR	North	06:20:00	11:00:00	1	10	10.2	Callosciurus inornatus	Mammalia	Rodentia	Sciuridae	Callosciurus	Callosciurus inornatus	Inornate Squirrel	LC	III	GT-VU	LKL	X	A	High	Whole individual	1	individual	1	individual	0.277	0.277	NA	NA	Dead	Fresh	Food	25000	individual	25000	individual		25000	X	X
2011-09-18	D	Market	Trade	NA	NA	Vang Vieng	Vientiane	Lao PDR	North	06:20:00	11:00:00	1	10	10.3	Dremomys rufigenis	Mammalia	Rodentia	Sciuridae	Dremomys	Dremomys rufigenis	Red-Cheeked Squirrel	LC	III	GT-VU	LKL	X	A	High	Whole individual	1	individual	1	individual	0.25	0.25	NA	NA	Dead	Fresh	Food	25000	individual	25000	individual		25000	X	X
2011-09-18	D	Market	Trade	NA	NA	Vang Vieng	Vientiane	Lao PDR	North	06:20:00	11:00:00	1	11	11.1	Viverridae	Mammalia	Carnivora	Viverridae			Civet	X	II	X	PARL	X	J	High	Whole individual	1	individual	1	individual	3	3	NA	NA	Dead	Fresh	Food	160000	individual	160000	individual		160000	X	X
2011-09-18	D	Market	Trade	NA	NA	Vang Vieng	Vientiane	Lao PDR	North	06:20:00	11:00:00	1	11	11.2	Tragulus	Mammalia	Artiodactyla	Tragulidae	Tragulus		Mouse Deer	LC	II	X	X	X	A	Medium	Whole individual	1	individual	1	individual	2.5	2.5	NA	NA	Dead	Fresh	Food	250000	individual	250000	individual		250000	X	X
2011-09-18	D	Market	Trade	NA	NA	Vang Vieng	Vientiane	Lao PDR	North	06:20:00	11:00:00	1	11	11.3	Rhizomys	Mammalia	Rodentia	Spalacidae	Rhizomys		Bamboo Rat	LC	II	X	X	X	A	High	Whole individual	2	individual	2	individual	2	4	NA	NA	Dead	Fresh	Food	200000	individual	200000	individual		400000	X	X
2011-09-18	D	Market	Trade	NA	NA	Vang Vieng	Vientiane	Lao PDR	North	06:20:00	11:00:00	1	11	11.4	Dremomys rufigenis	Mammalia	Rodentia	Sciuridae	Dremomys	Dremomys rufigenis	Red-Cheeked Squirrel	LC	III	GT-VU	LKL	X	A	High	Whole individual	3	individual	3	individual	0.25	0.75	NA	NA	Dead	Fresh	Food	25000	individual	25000	individual		75000	X	X
2011-09-18	D	Market	Trade	NA	NA	Vang Vieng	Vientiane	Lao PDR	North	06:20:00	11:00:00	1	11	11.5	Callosciurus inornatus	Mammalia	Rodentia	Sciuridae	Callosciurus	Callosciurus inornatus	Inornate Squirrel	LC	III	GT-VU	LKL	X	A	High	Whole individual	2	individual	2	individual	0.277	0.554	NA	NA	Dead	Fresh	Food	25000	individual	25000	individual		50000	X	X
2011-09-18	D	Market	Trade	NA	NA	Vang Vieng	Vientiane	Lao PDR	North	06:20:00	11:00:00	1	11	11.6	Callosciurus erythraeus	Mammalia	Rodentia	Sciuridae	Callosciurus	Callosciurus erythraeus	Pallas's Squirrel	LC	III	X	X	X	A	High	Whole individual	1	individual	1	individual	0.385	0.385	NA	NA	Dead	Fresh	Food	25000	individual	25000	individual		25000	X	X
2011-09-18	D	Market	Trade	NA	NA	Vang Vieng	Vientiane	Lao PDR	North	06:20:00	11:00:00	1	11	11.7	Sciuridae	Mammalia	Rodentia	Sciuridae			Squirrel	LC	III	GT-VU	LKL	X	A	High	Whole individual	11	individual	11	individual	0.2905	3.1955	NA	NA	Dead	smoke	Food	25000	individual	25000	individual		275000	X	X
2011-09-18	D	Market	Trade	NA	NA	Vang Vieng	Vientiane	Lao PDR	North	06:20:00	11:00:00	1	11	11.8	Polyplectron bicalcaratum	Aves	Galliformes	Phasianidae	Polyplectron	Polyplectron bicalcaratum	Grey Peacock-Pheasant	LC	I	X	X	X	A	High	Whole individual	1	individual	1	individual	0.582	0.582	NA	NA	Dead	smoke	Food	25000	individual	25000	individual		25000	X	X
2011-09-18	D	Market	Trade	NA	NA	Vang Vieng	Vientiane	Lao PDR	North	06:20:00	11:00:00	1	12	12.1	Ardeidae	Aves	Pelecaniformes	Ardeidae			Egret	X	II	X	X	X	A	High	Whole individual	2	individual	2	individual	0.591	1.182	NA	NA	Dead	Fresh	Food	12000	individual	12000	individual		24000	X	X
2011-09-18	D	Market	Trade	NA	NA	Vang Vieng	Vientiane	Lao PDR	North	06:20:00	11:00:00	1	13	13.1	Python reticulatus	Reptilia	Squamata	Pythonidae	Python	Python reticulatus	Python reticulatus	X	I	X	PARL	X	A	Medium	Whole individual	1	individual	1	individual	4	4	NA	NA	Dead	Fresh	Food	100000	individual	100000	individual		100000	Nar Boau	24
2011-09-18	D	Market	Trade	NA	NA	Vang Vieng	Vientiane	Lao PDR	North	06:20:00	11:00:00	1	14	14.1	Pteropodidae	Mammalia	Chiroptera	Pteropodidae			Fruit Bat	LC	II	X	PARL	X	A	High	Whole individual	33	individual	33	individual	0.075	2.475	3	11	Dead	Fresh	Food	25000	3 individual	25000	bunch		275000	X	X
2011-09-18	D	Market	Trade	NA	NA	Vang Vieng	Vientiane	Lao PDR	North	06:20:00	11:00:00	1	15	15.1	Muntiacus	Mammalia	Artiodactyla	Cervidae	Muntiacus		Muntjac	DD, EN, LC	II	X	X	X	A	High	Part	2	kg	1	individual	NA	2	NA	NA	Dead	Fresh	Food	65000	kg	65000	kg		130000	X	X
2011-09-18	D	Market	Trade	NA	NA	Vang Vieng	Vientiane	Lao PDR	North	06:20:00	11:00:00	1	15	15.2	Muntiacus	Mammalia	Artiodactyla	Cervidae	Muntiacus		Muntjac	DD, EN, LC	II	X	X	X	A	High	Part	4	half leg	NA	NA	NA	NA	NA	NA	Dead	Fresh	Food	10000	piece	10000	piece		40000	X	X
2011-09-18	D	Market	Trade	NA	NA	Vang Vieng	Vientiane	Lao PDR	North	06:20:00	11:00:00	1	15	15.3	Muntiacus	Mammalia	Artiodactyla	Cervidae	Muntiacus		Muntjac	DD, EN, LC	II	X	X	X	A	High	Part	2	kg	NA	NA	NA	2	NA	NA	Dead	Fresh	Food	45000	kg	45000	kg		90000	X	X
2011-09-19	D	Market	Trade	NA	NA	Vang Vieng	Vientiane	Lao PDR	North	06:15:00	07:00:00	1	1	1.1	Callosciurus erythraeus	Mammalia	Rodentia	Sciuridae	Callosciurus	Callosciurus erythraeus	Pallas's Squirrel	LC	III	X	X	X	A	High	Whole individual	1	individual	1	individual	0.385	0.385	NA	NA	Dead	Fresh	Food	20000	individual	20000	individual		20000	X	X
2011-09-19	D	Market	Trade	NA	NA	Vang Vieng	Vientiane	Lao PDR	North	06:15:00	07:00:00	1	1	1.2	Callosciurus inornatus	Mammalia	Rodentia	Sciuridae	Callosciurus	Callosciurus inornatus	Inornate Squirrel	LC	III	GT-VU	LKL	X	A	High	Whole individual	1	individual	1	individual	0.277	0.277	NA	NA	Dead	Fresh	Food	20000	individual	20000	individual		20000	X	X
2011-09-19	D	Market	Trade	NA	NA	Vang Vieng	Vientiane	Lao PDR	North	06:15:00	07:00:00	1	2	2.1	Pteropodidae	Mammalia	Chiroptera	Pteropodidae			Bat	X	II	X	X	X	J	High	Whole individual	42	individual	42	individual	0.116	4.872	6	7	Dead	Fresh	Food	6000	6 individual	1000	individual		42000	X	X
2011-09-19	D	Market	Trade	NA	NA	Vang Vieng	Vientiane	Lao PDR	North	06:15:00	07:00:00	1	3	3.1	Ardeidae	Aves	Pelecaniformes	Ardeidae			Egret	X	II	X	X	X	A	Medium	Whole individual	4	individual	4	individual	0.591	2.364	NA	NA	Dead	Fresh	Food	12000	individual	12000	individual		48000	X	X
2011-09-19	D	Market	Trade	NA	NA	Vang Vieng	Vientiane	Lao PDR	North	06:15:00	07:00:00	1	4	4.1	Pteropodidae	Mammalia	Chiroptera	Pteropodidae			Bat	X	II	X	X	X	J	High	Whole individual	60	individual	60	individual	0.116	6.96	30	2	Dead	Fresh	Food	15000	30 individual	500	individual		30000	X	X
2011-09-19	D	Market	Trade	NA	NA	Vang Vieng	Vientiane	Lao PDR	North	06:15:00	07:00:00	1	4	4.2	Dremomys rufigenis	Mammalia	Rodentia	Sciuridae	Dremomys	Dremomys rufigenis	Red-Cheeked Squirrel	LC	III	GT-VU	LKL	X	A	High	Whole individual	2	individual	2	individual	0.25	0.5	NA	NA	Dead	Fresh	Food	25000	individual	25000	individual		50000	X	X
2011-09-19	D	Market	Trade	NA	NA	Vang Vieng	Vientiane	Lao PDR	North	06:15:00	07:00:00	1	4	4.3	Callosciurus inornatus	Mammalia	Rodentia	Sciuridae	Callosciurus	Callosciurus inornatus	Inornate Squirrel	LC	III	GT-VU	LKL	X	A	High	Whole individual	1	individual	1	individual	0.277	0.277	NA	NA	Dead	Fresh	Food	25000	individual	25000	individual		25000	X	X
2011-09-19	D	Market	Trade	NA	NA	Vang Vieng	Vientiane	Lao PDR	North	06:15:00	07:00:00	1	5	5.1	Atherurus macrourus	Mammalia	Rodentia	Hystricidae	Atherurus	Atherurus macrourus	Brush-tailed Porcupine	LC	II	X	X	X	A	High	Whole individual	1	individual	1	individual	3.7	3.7	NA	NA	Dead	Fresh	Food	350000	individual	350000	individual		350000	X	X
2011-09-19	D	Market	Trade	NA	NA	Vang Vieng	Vientiane	Lao PDR	North	06:15:00	07:00:00	1	5	5.2	Sciuridae	Mammalia	Rodentia	Sciuridae			Squirrel	LC	III	GT-VU	LKL	X	A	High	Whole individual	2	individual	2	individual	0.2905	0.581	NA	NA	Dead	smoke	Food	25000	individual	25000	individual		50000	X	X
2011-09-19	D	Market	Trade	NA	NA	Vang Vieng	Vientiane	Lao PDR	North	06:15:00	07:00:00	1	6	6.1	Sciuridae	Mammalia	Rodentia	Sciuridae			Squirrel	LC	III	GT-VU	LKL	X	A	High	Whole individual	5	individual	5	individual	0.2905	1.4525	NA	NA	Dead	smoke	Food	25000	individual	25000	individual		125000	X	X
2011-09-19	D	Market	Trade	NA	NA	Vang Vieng	Vientiane	Lao PDR	North	06:15:00	07:00:00	1	7	7.1	Callosciurus inornatus	Mammalia	Rodentia	Sciuridae	Callosciurus	Callosciurus inornatus	Inornate Squirrel	LC	III	GT-VU	LKL	X	A	High	Whole individual	1	individual	1	individual	0.277	0.277	NA	NA	Dead	Fresh	Food	25000	individual	25000	individual		25000	X	X
2011-09-19	D	Market	Trade	NA	NA	Vang Vieng	Vientiane	Lao PDR	North	06:15:00	07:00:00	1	7	7.2	Dremomys rufigenis	Mammalia	Rodentia	Sciuridae	Dremomys	Dremomys rufigenis	Red-Cheeked Squirrel	LC	III	GT-VU	LKL	X	A	High	Whole individual	1	individual	1	individual	0.25	0.25	NA	NA	Dead	Fresh	Food	25000	individual	25000	individual		25000	X	X
2011-09-19	D	Market	Trade	NA	NA	Vang Vieng	Vientiane	Lao PDR	North	06:15:00	07:00:00	1	7	7.3	Pteropodidae	Mammalia	Chiroptera	Pteropodidae			Bat	X	II	X	X	X	A	High	Whole individual	20	individual	20	individual	0.116	2.32	2	10	Dead	Fresh	Food	25000	2 individual	12500	individual		250000	X	X
2011-09-19	D	Market	Trade	NA	NA	Vang Vieng	Vientiane	Lao PDR	North	06:15:00	07:00:00	1	8	8.1	Rhizomys	Mammalia	Rodentia	Spalacidae	Rhizomys		Bamboo Rat	LC	II	X	X	X	A	High	Whole individual	2	individual	2	individual	2	4	NA	NA	Dead	Fresh	Food	200000	individual	200000	individual		400000	X	X
2011-09-19	D	Market	Trade	NA	NA	Vang Vieng	Vientiane	Lao PDR	North	06:15:00	07:00:00	1	9	9.1	Callosciurus erythraeus	Mammalia	Rodentia	Sciuridae	Callosciurus	Callosciurus erythraeus	Pallas's Squirrel	LC	III	X	X	X	A	High	Whole individual	1	individual	1	individual	0.385	0.385	NA	NA	Dead	Fresh	Food	25000	individual	25000	individual		25000	X	X
2011-09-19	D	Market	Trade	NA	NA	Vang Vieng	Vientiane	Lao PDR	North	06:15:00	07:00:00	1	9	9.2	Callosciurus inornatus	Mammalia	Rodentia	Sciuridae	Callosciurus	Callosciurus inornatus	Inornate Squirrel	LC	III	GT-VU	LKL	X	A	High	Whole individual	2	individual	2	individual	0.277	0.554	NA	NA	Dead	Fresh	Food	25000	individual	25000	individual		50000	X	X
2011-11-23	M01	Market	Trade	NA	NA	Khong	Champasak	Lao PDR	South	12:20:00	12:30:00	0	1	1.1	Spilopelia chinensis	Aves	Columbiformes	Columbidae	Spilopelia	Spilopelia chinensis	Spotted Dove	LC	II	X	X	X	A	High	Whole individual	2	individual	2	individual	0.16	0.32	NA	NA	Alive	Alive	Pet	NA		X	X	X	X	X	X
2011-11-23	M01	Market	Trade	NA	NA	Khong	Champasak	Lao PDR	South	12:20:00	12:30:00	0	2	2.1	Geoemydidae	Reptilia	Testudines	Geoemydidae			Turtle	EN, VU, NT	II	X	X	X	A	High	Whole individual	1	individual	1	individual	3.2	3.2	NA	NA	Alive	Alive	Food	40000	kg	40000	kg	X	X	X	X
2011-11-23	M01	Market	Trade	NA	NA	Khong	Champasak	Lao PDR	South	12:20:00	12:30:00	0	2	2.2	Varanus salvator	Reptilia	Squamata	Varanidae	Varanus	Varanus salvator	Water monitor	LC	II	X	PARL	X	A	High	Whole individual	2	individual	2	individual	1	2	NA	NA	Alive	Alive	Food	40000	kg	40000	kg	X	X	X	X
2011-11-23	M01	Market	Trade	NA	NA	Khong	Champasak	Lao PDR	South	12:20:00	12:30:00	0	2	2.3	Gracula religiosa	Aves	Passeriformes	Sturnidae	Gracula	Gracula religiosa	Common hill myna	LC	II	X	X	X	A	Medium	Whole individual	1	individual	1	individual	0.21	0.21	NA	NA	Alive	Alive	Pet	NA		X	X	X	X	X	X
2011-11-23	M01	Market	Trade	NA	NA	Khong	Champasak	Lao PDR	South	12:20:00	12:30:00	0	2	2.4	Ciconiidae	Aves	Ciconiiformes	Ciconiidae			Storks	X	X	X	X	X	A	Medium	Whole individual	2	individual	2	individual	3.4	6.8	NA	NA	Alive	Alive	Pet	NA		X	X	X	X	X	X
2011-11-23	M03	Roadside market	Trade	NA	NA	Pathoumphone	Champasak	Lao PDR	South	13:50:00	14:05:00	0	1	1.1	Viverridae	Mammalia	Carnivora	Viverridae			Civet	X	II	X	PARL	X	A	High	Whole individual	1	individual	1	individual	3	3	NA	NA	Dead	Fresh	Food	110000	individual	110000	individual		110000	X	24
2011-11-23	M03	Roadside market	Trade	NA	NA	Pathoumphone	Champasak	Lao PDR	South	13:50:00	14:05:00	0	1	1.2	Lophura nycthemera	Aves	Galliformes	Phasianidae	Lophura	Lophura nycthemera	Silver Pheasant	LC	I	X	X	X	A	High	Whole individual	1	individual	1	individual	1.39	1.39	NA	NA	Dead	Fresh	Food	55000	individual	55000	individual		55000	X	24
2011-11-23	C	Market	Trade	NA	NA	Ba-Chieng	Champasak	Lao PDR	South	16:20:00	17:18:00	0	1	1.1	Callosciurus erythraeus	Mammalia	Rodentia	Sciuridae	Callosciurus	Callosciurus erythraeus	Pallas's Squirrel	LC	III	X	X	X	A	High	Whole individual	2	individual	2	individual	0.385	0.77	NA	NA	Dead	Fresh	Food	26000	individual	26000	individual		52000	X	24
2011-11-23	C	Market	Trade	NA	NA	Ba-Chieng	Champasak	Lao PDR	South	16:20:00	17:18:00	0	2	2.1	Tragulus	Mammalia	Artiodactyla	Tragulidae	Tragulus		Mouse Deer	LC	II	X	X	X	J	Medium	Whole individual	1	individual	1	individual	2.5	2.5	NA	NA	Dead	Fresh	Food	NA		X	X	X	X	X	X
2011-11-23	C	Market	Trade	NA	NA	Ba-Chieng	Champasak	Lao PDR	South	16:20:00	17:18:00	0	2	2.2	Lophura nycthemera	Aves	Galliformes	Phasianidae	Lophura	Lophura nycthemera	Silver Pheasant	LC	I	X	X	X	A	High	Whole individual	1	individual	1	individual	1.39	1.39	NA	NA	Dead	Fresh	Food	NA		X	X	X	X	X	X
2011-11-23	C	Market	Trade	NA	NA	Ba-Chieng	Champasak	Lao PDR	South	16:20:00	17:18:00	0	2	2.3	Gallus gallus	Aves	Galliformes	Phasianidae	Gallus	Gallus gallus	Red Junglefowl	LC	III	X	X	X	A	High	Whole individual	1	individual	1	individual	0.914	0.914	NA	NA	Dead	Fresh	Food	NA		X	X	X	X	X	X
2011-11-23	C	Market	Trade	NA	NA	Ba-Chieng	Champasak	Lao PDR	South	16:20:00	17:18:00	0	2	2.4	Callosciurus erythraeus	Mammalia	Rodentia	Sciuridae	Callosciurus	Callosciurus erythraeus	Pallas's Squirrel	LC	III	X	X	X	A	High	Whole individual	4	individual	4	individual	0.385	1.54	NA	NA	Dead	Fresh	Food	NA		X	X	X	X	X	X
2011-11-23	C	Market	Trade	NA	NA	Ba-Chieng	Champasak	Lao PDR	South	16:20:00	17:18:00	0	2	2.5	Viverridae	Mammalia	Carnivora	Viverridae			Civet	X	II	X	PARL	X	A	High	Whole individual	1	individual	1	individual	3	3	NA	NA	Dead	Fresh	Food	180000	individual	180000	individual		180000	X	X
2011-11-23	C	Market	Trade	NA	NA	Ba-Chieng	Champasak	Lao PDR	South	16:20:00	17:18:00	0	3	3.1	Viverridae	Mammalia	Carnivora	Viverridae			Civet	X	II	X	PARL	X	A	High	Whole individual	1	individual	1	individual	3	3	NA	NA	Dead	Fresh	Food	180000	individual	180000	individual		180000	X	X
2011-11-23	C	Market	Trade	NA	NA	Ba-Chieng	Champasak	Lao PDR	South	16:20:00	17:18:00	0	3	3.2	Gallus gallus	Aves	Galliformes	Phasianidae	Gallus	Gallus gallus	Red Junglefowl	LC	III	X	X	X	J	High	Whole individual	1	individual	1	individual	0.914	0.914	NA	NA	Dead	Fresh	Food	NA		X	X	X	X	X	X
2011-11-23	C	Market	Trade	NA	NA	Ba-Chieng	Champasak	Lao PDR	South	16:20:00	17:18:00	0	3	3.3	Aves	Aves					Wild bird	X	X	X	X	X	A	High	Whole individual	1	individual	1	individual	0.0325	0.0325	NA	NA	Dead	Fresh	Food	NA		X	X	X	X	X	X
2011-11-23	C	Market	Trade	NA	NA	Ba-Chieng	Champasak	Lao PDR	South	16:20:00	17:18:00	0	4	4.1	Pycnonotus melanicterus	Aves	Passeriformes	Pycnonotidae	Pycnonotus	Pycnonotus melanicterus	Black-Crested Bulbul	LC	X	X	X	X	A	Medium	Whole individual	2	individual	2	individual	0.031	0.062	NA	NA	Dead	Fresh	Food	3000	individual	3000	individual		6000	X	X
2011-11-23	C	Market	Trade	NA	NA	Ba-Chieng	Champasak	Lao PDR	South	16:20:00	17:18:00	0	4	4.2	Monticola gularis	Aves	Passeriformes	Muscicapidae	Monticola	Monticola gularis	White-throated Rock thrush	LC	X	X	X	X	J	Medium	Whole individual	1	individual	1	individual	0.035	0.035	NA	NA	Dead	Fresh	Food	3000	individual	3000	individual		3000	X	X
2011-11-23	C	Market	Trade	NA	NA	Ba-Chieng	Champasak	Lao PDR	South	16:20:00	17:18:00	0	4	4.3	Aves	Aves					Wild bird	X	X	X	X	X	J	High	Whole individual	1	individual	1	individual	0.0325	0.0325	NA	NA	Dead	Fresh	Food	5000	individual	5000	individual		5000	X	X
2011-11-23	C	Market	Trade	NA	NA	Ba-Chieng	Champasak	Lao PDR	South	16:20:00	17:18:00	0	4	4.4	Aves	Aves					Wild bird	X	X	X	X	X	A	High	Whole individual	1	individual	1	individual	0.0325	0.0325	NA	NA	Dead	Fresh	Food	10000	individual	10000	individual		10000	X	X
2011-11-25	A	Market	Trade	NA	NA	Soukhouma	Champasak	Lao PDR	South	07:30:00	13:00:00	1	1	1.1	Viverridae	Mammalia	Carnivora	Viverridae			Civet	X	II	X	PARL	X	A	High	Whole individual	2	individual	2	individual	3	6	NA	NA	Dead	Fresh	Food	251952	individual	251952	individual		503904	X	24
2011-11-25	A	Market	Trade	NA	NA	Soukhouma	Champasak	Lao PDR	South	07:30:00	13:00:00	1	1	1.2	Tragulus	Mammalia	Artiodactyla	Tragulidae	Tragulus		Mouse Deer	LC	II	X	X	X	X	Medium	Part	3	kg	1	individual	NA	3	NA	NA	Dead	Fresh	Food	40000	kg	40000	kg		120000	X	168
2011-11-25	A	Market	Trade	NA	NA	Soukhouma	Champasak	Lao PDR	South	07:30:00	13:00:00	1	1	1.3	Sus scrofa	Mammalia	Artiodactyla	Suidae	Sus	Sus scrofa	Wild boar	LC	III	X	LKL	X	X	High	Part	2	leg	1	individual	4	8	NA	NA	Dead	Fresh	Food	40000	kg	160000	leg		320000	X	168
2011-11-25	A	Market	Trade	NA	NA	Soukhouma	Champasak	Lao PDR	South	07:30:00	13:00:00	1	1	1.4	Lepus peguensis	Mammalia	Lagomorpha	Leporidae	Lepus	Lepus peguensis	Burmese hare	LC	II	X	X	X	A	High	Whole individual	1	individual	1	individual	2.3	2.3	NA	NA	Dead	Fresh	Food	151171	individual	151171	individual		151171	X	X
2011-11-25	A	Market	Trade	NA	NA	Soukhouma	Champasak	Lao PDR	South	07:30:00	13:00:00	1	1	1.5	Hylopetes	Mammalia	Rodentia	Sciuridae	Hylopetes		Small Flying Squirrel	LC	X	X	LKL	X	J	High	Whole individual	15	individual	15	individual	0.2205	3.3075	NA	NA	Alive	Alive	Food	30234	individual	30234	individual		453510	X	24
2011-11-25	A	Market	Trade	NA	NA	Soukhouma	Champasak	Lao PDR	South	07:30:00	13:00:00	1	2	2.1	Hylopetes	Mammalia	Rodentia	Sciuridae	Hylopetes		Small Flying Squirrel	LC	X	X	LKL	X	J	High	Whole individual	3	individual	3	individual	0.2205	0.6615	NA	NA	Dead	Fresh	Food	30234	individual	30234	individual		90702	That laung (Soukhouma)	24
2011-11-25	A	Market	Trade	NA	NA	Soukhouma	Champasak	Lao PDR	South	07:30:00	13:00:00	1	2	2.2	Sus scrofa	Mammalia	Artiodactyla	Suidae	Sus	Sus scrofa	Wild boar	LC	III	X	LKL	X	X	High	Part	2	leg	NA	NA	4	8	NA	NA	Dead	Fresh	Food	151171	leg	151171	leg		302342	X	X
2011-11-25	A	Market	Trade	NA	NA	Soukhouma	Champasak	Lao PDR	South	07:30:00	13:00:00	1	2	2.3	Muntiacus	Mammalia	Artiodactyla	Cervidae	Muntiacus		Muntjac	DD, EN, LC	II	X	X	X	X	High	Part	2	leg	1	individual	3	6	NA	NA	Dead	Fresh	Food	176367	leg	176366	leg		352732	X	X
2011-11-25	A	Market	Trade	NA	NA	Soukhouma	Champasak	Lao PDR	South	07:30:00	13:00:00	1	3	3.1	Ptyas mucous	Reptilia	Squamata	Colubridae	Ptyas	Ptyas mucous	Common Ratsnake	X	II	X	PARL	X	A	High	Whole individual	2	individual	2	individual	1	2	NA	NA	Alive	Alive	Food	NA		X	X	X	X	B. Cheng (Soukhouma)	24
2011-11-25	A	Market	Trade	NA	NA	Soukhouma	Champasak	Lao PDR	South	07:30:00	13:00:00	1	3	3.2	Hylopetes	Mammalia	Rodentia	Sciuridae	Hylopetes		Small Flying Squirrel	LC	X	X	LKL	X	J	High	Whole individual	1	individual	1	individual	0.2205	0.2205	NA	NA	Alive	Alive	Food	30234	individual	30234	individual		30234	B. Cheng (Soukhouma)	24
2011-11-25	A	Market	Trade	NA	NA	Soukhouma	Champasak	Lao PDR	South	07:30:00	13:00:00	1	4	4.1	Tragulus	Mammalia	Artiodactyla	Tragulidae	Tragulus		Mouse Deer	LC	II	X	X	X	A	Medium	Whole individual	1	individual	1	individual	2.5	2.5	NA	NA	Dead	Fresh	Food	151171	individual	151171	individual		151171	X	24
2011-11-25	A	Market	Trade	NA	NA	Soukhouma	Champasak	Lao PDR	South	07:30:00	13:00:00	1	4	4.2	Hylopetes	Mammalia	Rodentia	Sciuridae	Hylopetes		Small Flying Squirrel	LC	X	X	LKL	X	J	High	Whole individual	12	individual	12	individual	0.2205	2.646	NA	NA	Dead	Fresh	Food	30234	individual	30234	individual		362808	X	24
2011-11-25	A	Market	Trade	NA	NA	Soukhouma	Champasak	Lao PDR	South	07:30:00	13:00:00	1	4	4.3	Callosciurus erythraeus	Mammalia	Rodentia	Sciuridae	Callosciurus	Callosciurus erythraeus	Pallas's Squirrel	LC	III	X	X	X	A	High	Whole individual	1	individual	1	individual	0.385	0.385	NA	NA	Dead	Fresh	Food	NA		X	X	X	X	X	X
2011-11-25	A	Market	Trade	NA	NA	Soukhouma	Champasak	Lao PDR	South	07:30:00	13:00:00	1	4	4.4	Tupaia belangeri	Mammalia	Scandentia	Tupaiidae	Tupaia	Tupaia belangeri	Northern treeshrew	LC	II	X	LKL	X	J	High	Whole individual	2	individual	2	individual	0.2	0.4	NA	NA	Alive	Alive	Food	30234	individual	30234	individual		60468	X	X
2011-11-25	A	Market	Trade	NA	NA	Soukhouma	Champasak	Lao PDR	South	07:30:00	13:00:00	1	5	5.1	Viverridae	Mammalia	Carnivora	Viverridae			Civet	X	II	X	PARL	X	A	High	Whole individual	2	individual	2	individual	3	6	NA	NA	Dead	Fresh	Food	201562	individual	201562	individual		403124	X	X
2011-11-25	A	Market	Trade	NA	NA	Soukhouma	Champasak	Lao PDR	South	07:30:00	13:00:00	1	6	6.1	Tragulus	Mammalia	Artiodactyla	Tragulidae	Tragulus		Mouse Deer	LC	II	X	X	X	J	Medium	Whole individual	1	individual	1	individual	2.5	2.5	NA	NA	Dead	Fresh	Food	251952	individual	251952	individual		251952	X	X
2011-11-25	A	Market	Trade	NA	NA	Soukhouma	Champasak	Lao PDR	South	07:30:00	13:00:00	1	6	6.2	Tragulus	Mammalia	Artiodactyla	Tragulidae	Tragulus		Mouse Deer	LC	II	X	X	X	A	Medium	Whole individual	2	individual	2	individual	2.5	5	NA	NA	Dead	Fresh	Food	138573	individual	138573	individual		277146	X	X
2011-11-25	A	Market	Trade	NA	NA	Soukhouma	Champasak	Lao PDR	South	07:30:00	13:00:00	1	6	6.3	Viverridae	Mammalia	Carnivora	Viverridae			Civet	X	II	X	PARL	X	A	High	Whole individual	1	individual	1	individual	3	3	NA	NA	Dead	Fresh	Food	302343	individual	302343	individual		302343	X	X
2011-11-25	A	Market	Trade	NA	NA	Soukhouma	Champasak	Lao PDR	South	07:30:00	13:00:00	1	6	6.4	Hylopetes	Mammalia	Rodentia	Sciuridae	Hylopetes		Small Flying Squirrel	LC	X	X	LKL	X	A	High	Whole individual	15	individual	15	individual	0.2205	3.3075	NA	NA	Alive	Alive	Food	30234	individual	30234	individual		453510	X	X
2011-11-25	A	Market	Trade	NA	NA	Soukhouma	Champasak	Lao PDR	South	07:30:00	13:00:00	1	7	7.1	Viverridae	Mammalia	Carnivora	Viverridae			Civet	X	II	X	PARL	X	A	High	Whole individual	1	individual	1	individual	3	3	NA	NA	Dead	Fresh	Food	NA		X	X	X	X	X	X
2011-11-25	A	Market	Trade	NA	NA	Soukhouma	Champasak	Lao PDR	South	07:30:00	13:00:00	1	7	7.2	Gallus gallus	Aves	Galliformes	Phasianidae	Gallus	Gallus gallus	Red Junglefowl	LC	III	X	X	X	A	High	Whole individual	1	individual	1	individual	0.914	0.914	NA	NA	Dead	Fresh	Food	NA		X	X	X	X	X	X
2011-11-25	A	Market	Trade	NA	NA	Soukhouma	Champasak	Lao PDR	South	07:30:00	13:00:00	1	8	8.1	Gallus gallus	Aves	Galliformes	Phasianidae	Gallus	Gallus gallus	Red Junglefowl	LC	III	X	X	X	A	High	Whole individual	1	individual	1	individual	0.914	0.914	NA	NA	Dead	Fresh	Food	NA		X	X	X	X	X	X
2011-11-25	A	Market	Trade	NA	NA	Soukhouma	Champasak	Lao PDR	South	07:30:00	13:00:00	1	8	8.2	Tragulus	Mammalia	Artiodactyla	Tragulidae	Tragulus		Mouse Deer	LC	II	X	X	X	J	Medium	Whole individual	1	individual	1	individual	2.5	2.5	NA	NA	Dead	Fresh	Food	NA		X	X	X	X	X	X
2011-11-25	A	Market	Trade	NA	NA	Soukhouma	Champasak	Lao PDR	South	07:30:00	13:00:00	1	8	8.3	Tragulus	Mammalia	Artiodactyla	Tragulidae	Tragulus		Mouse Deer	LC	II	X	X	X	A	Medium	Whole individual	3	individual	3	individual	2.5	7.5	NA	NA	Dead	Fresh	Food	NA		X	X	X	X	X	X
2011-11-25	A	Market	Trade	NA	NA	Soukhouma	Champasak	Lao PDR	South	07:30:00	13:00:00	1	9	9.1	Hylopetes	Mammalia	Rodentia	Sciuridae	Hylopetes		Small Flying Squirrel	LC	X	X	LKL	X	A	High	Whole individual	5	individual	5	individual	0.2205	1.1025	NA	NA	Alive	Alive	Food	30234	individual	30234	individual		151170	X	24
2011-11-25	A	Market	Trade	NA	NA	Soukhouma	Champasak	Lao PDR	South	07:30:00	13:00:00	1	9	9.2	Hylopetes	Mammalia	Rodentia	Sciuridae	Hylopetes		Small Flying Squirrel	LC	X	X	LKL	X	A	High	Whole individual	1	individual	1	individual	0.2205	0.2205	NA	NA	Dead	Fresh	Food	27714	individual	27714	individual		27714	X	24
2011-11-25	A	Market	Trade	NA	NA	Soukhouma	Champasak	Lao PDR	South	07:30:00	13:00:00	1	9	9.3	Tragulus	Mammalia	Artiodactyla	Tragulidae	Tragulus		Mouse Deer	LC	II	X	X	X	A	Medium	Whole individual	2	individual	2	individual	2.5	5	NA	NA	Dead	Fresh	Food	NA		X	X	X	X	X	24
2011-11-25	A	Market	Trade	NA	NA	Soukhouma	Champasak	Lao PDR	South	07:30:00	13:00:00	1	10	10.1	Viverridae	Mammalia	Carnivora	Viverridae			Civet	X	II	X	PARL	X	A	High	Whole individual	1	individual	1	individual	3	3	NA	NA	Dead	Fresh	Food	NA		X	X	X	X	X	24
2011-11-25	A	Market	Trade	NA	NA	Soukhouma	Champasak	Lao PDR	South	07:30:00	13:00:00	1	10	10.2	Tragulus	Mammalia	Artiodactyla	Tragulidae	Tragulus		Mouse Deer	LC	II	X	X	X	A	Medium	Whole individual	1	individual	1	individual	2.5	2.5	NA	NA	Dead	Fresh	Food	NA		X	X	X	X	X	X
2011-11-25	A	Market	Trade	NA	NA	Soukhouma	Champasak	Lao PDR	South	07:30:00	13:00:00	1	10	10.3	Petaurista	Mammalia	Rodentia	Sciuridae	Petaurista		Giant flying squirrel	LC	X	X	X	X	J	High	Whole individual	1	individual	1	individual	2.8	2.8	NA	NA	Dead	Fresh	Food	NA		X	X	X	X	X	X
2011-11-25	A	Market	Trade	NA	NA	Soukhouma	Champasak	Lao PDR	South	07:30:00	13:00:00	1	10	10.4	Tragulus	Mammalia	Artiodactyla	Tragulidae	Tragulus		Mouse Deer	LC	II	X	X	X	X	Medium	Whole individual	1	individual	1	individual	2.5	2.5	NA	NA	Dead	Fresh	Food	NA		X	X	X	X	X	X
2011-11-25	A	Market	Trade	NA	NA	Soukhouma	Champasak	Lao PDR	South	07:30:00	13:00:00	1	10	10.5	Sus scrofa	Mammalia	Artiodactyla	Suidae	Sus	Sus scrofa	Wild boar	LC	III	X	LKL	X	X	High	Part	1	leg	1	individual	4	4	NA	NA	Dead	Fresh	Food	NA		X	X	X	X	X	X
2011-11-25	A	Market	Trade	NA	NA	Soukhouma	Champasak	Lao PDR	South	07:30:00	13:00:00	1	10	10.6	Hylopetes	Mammalia	Rodentia	Sciuridae	Hylopetes		Small Flying Squirrel	LC	X	X	LKL	X	J	High	Whole individual	1	individual	1	individual	0.2205	0.2205	NA	NA	Dead	Fresh	Food	NA		X	X	X	X	X	X
2011-11-25	A	Market	Trade	NA	NA	Soukhouma	Champasak	Lao PDR	South	07:30:00	13:00:00	1	11	11.1	Hylopetes	Mammalia	Rodentia	Sciuridae	Hylopetes		Small Flying Squirrel	LC	X	X	LKL	X	J	High	Whole individual	9	individual	9	individual	0.2205	1.9845	NA	NA	Dead	Fresh	Food	NA		X	X	X	X	X	X
2011-11-25	A	Market	Trade	NA	NA	Soukhouma	Champasak	Lao PDR	South	07:30:00	13:00:00	1	12	12.1	Tupaia belangeri	Mammalia	Scandentia	Tupaiidae	Tupaia	Tupaia belangeri	Northern treeshrew	LC	II	X	LKL	X	J	High	Whole individual	5	individual	5	individual	0.2	1	NA	NA	Alive	Alive	Food	NA		X	X	X	X	B. Cheng (Soukhouma)	24
2011-11-25	A	Market	Trade	NA	NA	Soukhouma	Champasak	Lao PDR	South	07:30:00	13:00:00	1	12	12.2	Hylopetes	Mammalia	Rodentia	Sciuridae	Hylopetes		Small Flying Squirrel	LC	X	X	LKL	X	J	High	Whole individual	1	individual	1	individual	0.2205	0.2205	NA	NA	Dead	Fresh	Food	NA		X	X	X	X	B. Cheng (Soukhouma)	24
2011-11-25	A	Market	Trade	NA	NA	Soukhouma	Champasak	Lao PDR	South	07:30:00	13:00:00	1	12	12.3	Hylopetes	Mammalia	Rodentia	Sciuridae	Hylopetes		Small Flying Squirrel	LC	X	X	LKL	X	J	High	Whole individual	27	individual	27	individual	0.2205	5.9535	NA	NA	Alive	Alive	Food	NA		X	X	X	X	B. Cheng (Soukhouma)	24
2011-11-25	A	Market	Trade	NA	NA	Soukhouma	Champasak	Lao PDR	South	07:30:00	13:00:00	1	13	13.1	Hylopetes	Mammalia	Rodentia	Sciuridae	Hylopetes		Small Flying Squirrel	LC	X	X	LKL	X	J	High	Whole individual	11	individual	11	individual	0.2205	2.4255	NA	NA	Alive	Alive	Food	NA		X	X	X	X	B. That Laung (soukhuma)	24
2011-11-25	A	Market	Trade	NA	NA	Soukhouma	Champasak	Lao PDR	South	07:30:00	13:00:00	1	13	13.2	Tupaia belangeri	Mammalia	Scandentia	Tupaiidae	Tupaia	Tupaia belangeri	Northern treeshrew	LC	II	X	LKL	X	J	High	Whole individual	6	individual	6	individual	0.2	1.2	NA	NA	Alive	Alive	Food	NA		X	X	X	X	B. That Laung (soukhuma)	24
2011-11-26	M64	Market	Trade	NA	NA	Samakkhixai	Attapeu	Lao PDR	South	15:20:00	16:00:00	0	1	1.1	Bucerotidae	Aves	Coraciiformes	Bucerotidae			Hornbills	VU	I	X	X	X	A	Medium	Whole individual	1	individual	1	individual	3.1	3.1	NA	NA	Dead	Fresh	Food	300000	individual	300000	individual		300000	X	1
2011-11-26	M64	Market	Trade	NA	NA	Samakkhixai	Attapeu	Lao PDR	South	15:20:00	16:00:00	0	2	2.1	Callosciurus inornatus	Mammalia	Rodentia	Sciuridae	Callosciurus	Callosciurus inornatus	Inornate Squirrel	LC	III	GT-VU	LKL	X	A	High	Whole individual	1	individual	1	individual	0.277	0.277	NA	NA	Dead	Fresh	Food	25000	individual	25000	individual		25000	X	X
2011-11-26	M64	Market	Trade	NA	NA	Samakkhixai	Attapeu	Lao PDR	South	15:20:00	16:00:00	0	2	2.2	Petaurista	Mammalia	Rodentia	Sciuridae	Petaurista		Giant flying squirrel	LC	X	X	X	X	A	High	Whole individual	1	individual	1	individual	2.8	2.8	NA	NA	Dead	Fresh	Food	300000	individual	300000	individual		300000	X	X
2011-11-26	M64	Market	Trade	NA	NA	Samakkhixai	Attapeu	Lao PDR	South	15:20:00	16:00:00	0	2	2.3	Tragulus	Mammalia	Artiodactyla	Tragulidae	Tragulus		Mouse Deer	LC	II	X	X	X	A	Medium	Whole individual	1	individual	1	individual	2.5	2.5	NA	NA	Dead	Fresh	Food	150000	individual	150000	individual		150000	X	X
2011-11-26	M64	Market	Trade	NA	NA	Samakkhixai	Attapeu	Lao PDR	South	15:20:00	16:00:00	0	2	2.4	Sus scrofa	Mammalia	Artiodactyla	Suidae	Sus	Sus scrofa	Wild boar	LC	III	X	LKL	X	X	High	Part	1	meat	1	individual	NA	NA	NA	NA	Dead	Fresh	Food	40000	kg	40000	kg	X	X	X	X
2011-11-26	M64	Market	Trade	NA	NA	Samakkhixai	Attapeu	Lao PDR	South	15:20:00	16:00:00	0	3	3.1	Tragulus	Mammalia	Artiodactyla	Tragulidae	Tragulus		Mouse Deer	LC	II	X	X	X	J	Medium	Whole individual	1	individual	1	individual	2.5	2.5	NA	NA	Dead	Fresh	Food	170000	kg	170000	kg	X	X	X	X
2011-11-26	M64	Market	Trade	NA	NA	Samakkhixai	Attapeu	Lao PDR	South	15:20:00	16:00:00	0	4	4.1	Dogania subplana	Reptilia	Testudines	Trionychidae	Dogania	Dogania subplana	Malayan Softshell Turtle	LC	X	X	X	X	J	High	Whole individual	1	individual	1	individual	NA	NA	NA	NA	Alive	Alive	Food	170000	kg	170000	kg	X	X	X	X
2011-11-26	M64	Market	Trade	NA	NA	Samakkhixai	Attapeu	Lao PDR	South	15:20:00	16:00:00	0	5	5.1	Muntiacus	Mammalia	Artiodactyla	Cervidae	Muntiacus		Muntjac	DD, EN, LC	II	X	X	X	X	High	Part	1	meat	1	individual	NA	NA	NA	NA	Dead	Fresh	Food	60000	kg	60000	kg	X	X	X	X
2011-11-26	M64	Market	Trade	NA	NA	Samakkhixai	Attapeu	Lao PDR	South	15:20:00	16:00:00	0	5	5.2	Sus scrofa	Mammalia	Artiodactyla	Suidae	Sus	Sus scrofa	Wild boar	LC	III	X	LKL	X	X	High	Part	10	kg	NA	NA	NA	10	NA	NA	Dead	Fresh	Food	40000	kg	40000	kg		400000	X	X
2011-11-26	M64	Market	Trade	NA	NA	Samakkhixai	Attapeu	Lao PDR	South	15:20:00	16:00:00	0	6	6.1	Muntiacus	Mammalia	Artiodactyla	Cervidae	Muntiacus		Muntjac	DD, EN, LC	II	X	X	X	X	High	Part	3	skin	NA	NA	NA	NA	NA	NA	Dead	Dried	Food	NA		X	X	X	X	X	X
2011-11-26	M64	Market	Trade	NA	NA	Samakkhixai	Attapeu	Lao PDR	South	15:20:00	16:00:00	0	7	7.1	Sciuridae	Mammalia	Rodentia	Sciuridae			Squirrel	LC	III	GT-VU	LKL	X	X	High	Whole individual	3	individual	3	individual	0.2905	0.8715	NA	NA	Dead	Fresh	Food	NA		X	X	X	X	X	X
2011-11-27	M64	Market	Trade	NA	NA	Samakkhixai	Attapeu	Lao PDR	South	15:45:00	16:00:00	0	1	1.1	Viverridae	Mammalia	Carnivora	Viverridae			Civet	X	II	X	PARL	M	A	High	Whole individual	2	individual	2	individual	3	6	NA	NA	Dead	Fresh	Food	300000	individual	300000	individual		600000	X	X
2011-11-27	M64	Market	Trade	NA	NA	Samakkhixai	Attapeu	Lao PDR	South	15:45:00	16:00:00	0	1	1.2	Tragulus	Mammalia	Artiodactyla	Tragulidae	Tragulus		Mouse Deer	LC	II	X	X	X	J	Medium	Whole individual	1	individual	1	individual	2.5	2.5	NA	NA	Dead	Fresh	Food	150000	individual	150000	individual		150000	X	X
2011-11-27	M64	Market	Trade	NA	NA	Samakkhixai	Attapeu	Lao PDR	South	15:45:00	16:00:00	0	1	1.3	Sus scrofa	Mammalia	Artiodactyla	Suidae	Sus	Sus scrofa	Wild boar	LC	III	X	LKL	X	X	High	Part	20	kg	1	individual	NA	20	NA	NA	Dead	Fresh	Food	40000	kg	40000	kg		800000	X	X
2011-11-27	M64	Market	Trade	NA	NA	Samakkhixai	Attapeu	Lao PDR	South	15:45:00	16:00:00	0	2	2.1	Sus scrofa	Mammalia	Artiodactyla	Suidae	Sus	Sus scrofa	Wild boar	LC	III	X	LKL	X	X	High	Part	5	skin	NA	NA	NA	NA	NA	NA	Dead	Dried	Food	40000	kg	40000	kg	X	X	X	X
2011-11-28	M64	Market	Trade	NA	NA	Samakkhixai	Attapeu	Lao PDR	South	16:50:00	17:20:00	0	1	1.1	Tragulus	Mammalia	Artiodactyla	Tragulidae	Tragulus		Mouse Deer	LC	II	X	X	X	J	Medium	Whole individual	1	individual	1	individual	2.5	2.5	NA	NA	Dead	Fresh	Food	130000	individual	130000	individual		130000	X	X
2011-11-28	M64	Market	Trade	NA	NA	Samakkhixai	Attapeu	Lao PDR	South	16:50:00	17:20:00	0	1	1.2	Tragulus	Mammalia	Artiodactyla	Tragulidae	Tragulus		Mouse Deer	LC	II	X	X	X	A	Medium	Whole individual	1	individual	1	individual	2.5	2.5	NA	NA	Dead	Fresh	Food	150000	individual	150000	individual		150000	X	X
2011-11-28	M64	Market	Trade	NA	NA	Samakkhixai	Attapeu	Lao PDR	South	16:50:00	17:20:00	0	2	2.1	Viverridae	Mammalia	Carnivora	Viverridae			Civet	X	II	X	PARL	M	A	High	Whole individual	1	individual	1	individual	3	3	NA	NA	Dead	Fresh	Food	160000	individual	160000	individual		160000	X	24
2011-11-28	M64	Market	Trade	NA	NA	Samakkhixai	Attapeu	Lao PDR	South	16:50:00	17:20:00	0	3	3.1	Sus scrofa	Mammalia	Artiodactyla	Suidae	Sus	Sus scrofa	Wild boar	LC	III	X	LKL	X	X	High	Part	5	kg	1	individual	NA	5	NA	NA	Dead	Fresh	Food	40000	kg	40000	kg		200000	X	X
2011-11-28	M64	Market	Trade	NA	NA	Samakkhixai	Attapeu	Lao PDR	South	16:50:00	17:20:00	0	3	3.2	Cervus unicolor	Mammalia	Artiodactyla	Cervidae	Cervus	Cervus unicolor	Sambar Deer	VU	I	X	PARL	X	X	High	Part	10	kg	1	individual	NA	10	NA	NA	Dead	Fresh	Food	50000	kg	50000	kg		500000	X	X
2011-11-29	M27	Roadside market	Trade	NA	NA	Samakkhixai	Attapeu	Lao PDR	South	09:50:00	10:18:00	1	1	1.1	Callosciurus erythraeus	Mammalia	Rodentia	Sciuridae	Callosciurus	Callosciurus erythraeus	Pallas's Squirrel	LC	III	X	X	X	A	High	Whole individual	2	individual	2	individual	0.385	0.77	NA	NA	Dead	Fresh	Food	15000	individual	15000	individual		30000	X	X
2011-11-29	M27	Roadside market	Trade	NA	NA	Samakkhixai	Attapeu	Lao PDR	South	09:50:00	10:18:00	1	2	2.1	Viverridae	Mammalia	Carnivora	Viverridae			Civet	X	II	X	PARL	X	A	High	Whole individual	7	individual	7	individual	3	21	NA	NA	Dead	Fresh	Food	250000	individual	250000	individual		1750000	X	24
2011-11-29	M27	Roadside market	Trade	NA	NA	Samakkhixai	Attapeu	Lao PDR	South	09:50:00	10:18:00	1	2	2.2	Petaurista	Mammalia	Rodentia	Sciuridae	Petaurista		Giant flying squirrel	LC	X	X	X	X	A	High	Whole individual	1	individual	1	individual	2.8	2.8	NA	NA	Dead	Fresh	Food	230000	individual	230000	individual		230000	B. Mee Xai	24
2011-11-29	M27	Roadside market	Trade	NA	NA	Samakkhixai	Attapeu	Lao PDR	South	09:50:00	10:18:00	1	2	2.3	Muntiacus	Mammalia	Artiodactyla	Cervidae	Muntiacus		Muntjac	DD, EN, LC	II	X	X	X	A	High	Part	1	leg	1	individual	3	3	NA	NA	Dead	Fresh	Food	40000	kg	120000	leg		120000	B. Mee Xai	24
2011-11-29	M27	Roadside market	Trade	NA	NA	Samakkhixai	Attapeu	Lao PDR	South	09:50:00	10:18:00	1	2	2.4	Sus scrofa	Mammalia	Artiodactyla	Suidae	Sus	Sus scrofa	Wild boar	LC	III	X	LKL	X	X	High	Part	20	meat	1	individual	NA	NA	NA	NA	Dead	Fermented	Food	NA		X	X	X	X	X	X
2011-11-29	M27	Roadside market	Trade	NA	NA	Samakkhixai	Attapeu	Lao PDR	South	09:50:00	10:18:00	1	2	2.5	Muntiacus	Mammalia	Artiodactyla	Cervidae	Muntiacus		Muntjac	DD, EN, LC	II	X	X	X	X	High	Part	20	meat strip	NA	NA	NA	NA	NA	20	Dead	smoke	Food	NA		X	X	X	X	X	X
2011-11-29	M27	Roadside market	Trade	NA	NA	Samakkhixai	Attapeu	Lao PDR	South	09:50:00	10:18:00	1	3	3.1	Sus scrofa	Mammalia	Artiodactyla	Suidae	Sus	Sus scrofa	Wild boar	LC	III	X	LKL	X	X	High	Part	20	meat	NA	NA	NA	NA	NA	NA	Dead	Fermented	Food	NA		X	X	X	X	X	X
2011-11-29	M27	Roadside market	Trade	NA	NA	Samakkhixai	Attapeu	Lao PDR	South	09:50:00	10:18:00	1	3	3.2	Muntiacus	Mammalia	Artiodactyla	Cervidae	Muntiacus		Muntjac	DD, EN, LC	II	X	X	X	X	High	Part	20	meat strip	NA	NA	NA	NA	NA	20	Dead	smoke	Food	NA		X	X	X	X	X	X
2011-11-29	M27	Roadside market	Trade	NA	NA	Samakkhixai	Attapeu	Lao PDR	South	09:50:00	10:18:00	1	4	4.1	Sus scrofa	Mammalia	Artiodactyla	Suidae	Sus	Sus scrofa	Wild boar	LC	III	X	LKL	X	X	High	Part	20	meat	NA	NA	NA	NA	NA	NA	Dead	Fermented	Food	NA		X	X	X	X	X	X
2011-11-29	M27	Roadside market	Trade	NA	NA	Samakkhixai	Attapeu	Lao PDR	South	09:50:00	10:18:00	1	4	4.2	Muntiacus	Mammalia	Artiodactyla	Cervidae	Muntiacus		Muntjac	DD, EN, LC	II	X	X	X	X	High	Part	30	meat strip	NA	NA	NA	NA	NA	30	Dead	smoke	Food	NA		X	X	X	X	X	X
2011-11-29	M27	Roadside market	Trade	NA	NA	Samakkhixai	Attapeu	Lao PDR	South	09:50:00	10:18:00	1	5	5.1	Sus scrofa	Mammalia	Artiodactyla	Suidae	Sus	Sus scrofa	Wild boar	LC	III	X	LKL	X	X	High	Part	20	meat	NA	NA	NA	NA	NA	NA	Dead	Fermented	Food	NA		X	X	X	X	X	X
2011-11-29	M27	Roadside market	Trade	NA	NA	Samakkhixai	Attapeu	Lao PDR	South	09:50:00	10:18:00	1	5	5.2	Muntiacus	Mammalia	Artiodactyla	Cervidae	Muntiacus		Muntjac	DD, EN, LC	II	X	X	X	X	High	Part	30	meat strip	NA	NA	NA	NA	NA	30	Dead	smoke	Food	NA		X	X	X	X	X	X
2011-11-29	M27	Roadside market	Trade	NA	NA	Samakkhixai	Attapeu	Lao PDR	South	09:50:00	10:18:00	1	6	6.1	Sus scrofa	Mammalia	Artiodactyla	Suidae	Sus	Sus scrofa	Wild boar	LC	III	X	LKL	X	X	High	Part	20	meat	NA	NA	NA	NA	NA	NA	Dead	Fermented	Food	NA		X	X	X	X	X	X
2011-11-29	M27	Roadside market	Trade	NA	NA	Samakkhixai	Attapeu	Lao PDR	South	09:50:00	10:18:00	1	6	6.2	Muntiacus	Mammalia	Artiodactyla	Cervidae	Muntiacus		Muntjac	DD, EN, LC	II	X	X	X	X	High	Part	30	meat strip	NA	NA	NA	NA	NA	30	Dead	smoke	Food	NA		X	X	X	X	X	X
2011-11-29	M64	Market	Trade	NA	NA	Samakkhixai	Attapeu	Lao PDR	South	06:15:00	06:50:00	1	1	1.1	Tragulus	Mammalia	Artiodactyla	Tragulidae	Tragulus		Mouse Deer	LC	II	X	X	X	A	Medium	Whole individual	2	individual	2	individual	2.5	5	NA	NA	Dead	Fresh	Food	NA		X	X	X	X	X	24
2011-11-29	E	Market	Trade	NA	NA	Saravan	Saravan	Lao PDR	South	14:30:00	16:30:00	0	1	1.1	Hylopetes	Mammalia	Rodentia	Sciuridae	Hylopetes		Small Flying Squirrel	LC	X	X	LKL	X	J	High	Whole individual	3	individual	3	individual	0.2205	0.6615	NA	NA	Dead	Fresh	Food	10000	individual	10000	individual		30000	X	8
2011-11-29	E	Market	Trade	NA	NA	Saravan	Saravan	Lao PDR	South	14:30:00	16:30:00	0	2	2.1	Ptyas mucous	Reptilia	Squamata	Colubridae	Ptyas	Ptyas mucous	Common Ratsnake	X	II	X	PARL	X	A	High	Whole individual	1	individual	1	individual	1	1	NA	NA	Alive	Alive	Food	50000	individual	50000	individual		50000	X	8
2011-11-29	E	Market	Trade	NA	NA	Saravan	Saravan	Lao PDR	South	14:30:00	16:30:00	0	3	3.1	Ratufa bicolor	Mammalia	Rodentia	Sciuridae	Ratufa	Ratufa bicolor	Black Giant Squirrel	NT	II	X	PARL	X	A	High	Whole individual	1	individual	1	individual	1.8	1.8	NA	NA	Dead	Fresh	Food	100000	individual	100000	individual		100000	X	8
2011-11-29	E	Market	Trade	NA	NA	Saravan	Saravan	Lao PDR	South	14:30:00	16:30:00	0	4	4.1	Viverridae	Mammalia	Carnivora	Viverridae			Civet	X	II	X	PARL	X	A	High	Whole individual	1	individual	1	individual	3	3	NA	NA	Dead	Fresh	Food	130000	individual	130000	individual		130000	X	X
2011-11-29	E	Market	Trade	NA	NA	Saravan	Saravan	Lao PDR	South	14:30:00	16:30:00	0	4	4.2	Lophura nycthemera	Aves	Galliformes	Phasianidae	Lophura	Lophura nycthemera	Silver Pheasant	LC	I	X	X	X	A	High	Whole individual	1	individual	1	individual	1.39	1.39	NA	NA	Dead	Fresh	Food	40000	individual	40000	individual		40000	X	8
2011-11-29	E	Market	Trade	NA	NA	Saravan	Saravan	Lao PDR	South	14:30:00	16:30:00	0	4	4.3	Ptyas mucous	Reptilia	Squamata	Colubridae	Ptyas	Ptyas mucous	Common Ratsnake	X	II	X	PARL	X	A	High	Whole individual	2	individual	2	individual	1	2	NA	NA	Alive	Alive	Food	50000	individual	50000	individual		100000	X	X
2011-11-29	E	Market	Trade	NA	NA	Saravan	Saravan	Lao PDR	South	14:30:00	16:30:00	0	4	4.4	Muridae	Mammalia	Rodentia	Muridae			Rat	LC	X	X	X	X	A	High	Whole individual	1	individual	1	individual	0.329	0.329	NA	NA	Dead	Fresh	Food	10000	individual	10000	individual		10000	X	X
2011-11-29	E	Market	Trade	NA	NA	Saravan	Saravan	Lao PDR	South	14:30:00	16:30:00	0	4	4.5	Hylopetes	Mammalia	Rodentia	Sciuridae	Hylopetes		Small Flying Squirrel	LC	X	X	LKL	X	J	High	Whole individual	1	individual	1	individual	0.2205	0.2205	NA	NA	Dead	Fresh	Food	10000	individual	10000	individual		10000	X	X
2011-11-29	E	Market	Trade	NA	NA	Saravan	Saravan	Lao PDR	South	14:30:00	16:30:00	0	4	4.6	Dremomys rufigenis	Mammalia	Rodentia	Sciuridae	Dremomys	Dremomys rufigenis	Red-Cheeked Squirrel	LC	III	GT-VU	LKL	X	A	High	Whole individual	2	individual	2	individual	0.25	0.5	NA	NA	Dead	Fresh	Food	25000	individual	25000	individual		50000	X	X
2011-11-29	E	Market	Trade	NA	NA	Saravan	Saravan	Lao PDR	South	14:30:00	16:30:00	0	5	5.1	Petaurista	Mammalia	Rodentia	Sciuridae	Petaurista		Giant flying squirrel	LC	X	X	X	X	A	High	Whole individual	1	individual	1	individual	2.8	2.8	NA	NA	Dead	Fresh	Food	140000	individual	140000	individual		140000	X	X
2011-11-29	E	Market	Trade	NA	NA	Saravan	Saravan	Lao PDR	South	14:30:00	16:30:00	0	6	6.1	Viverridae	Mammalia	Carnivora	Viverridae			Civet	X	II	X	PARL	X	A	High	Whole individual	2	individual	2	individual	3	6	NA	NA	Dead	Fresh	Food	130000	individual	130000	individual		260000	X	X
2011-11-29	E	Market	Trade	NA	NA	Saravan	Saravan	Lao PDR	South	14:30:00	16:30:00	0	6	6.2	Psittacula	Aves	Psittaciformes	Psittaculidae	Psittacula		Parakeet	X	II	X	X	X	J	High	Whole individual	10	individual	10	individual	0.0305	0.305	2	5	Alive	Alive	Pet	50000	2 individual	25000	individual		250000	X	X
2011-11-29	E	Market	Trade	NA	NA	Saravan	Saravan	Lao PDR	South	14:30:00	16:30:00	0	6	6.3	Nycticebus bengalensis	Mammalia	Primates	Lorisidae	Nycticebus	Nycticebus bengalensis	Asian Slow Loris	VU	I	X	LKL	X	J	Medium	Whole individual	7	individual	7	individual	1.5	10.5	NA	NA	Alive	Alive	Pet	85000	individual	85000	individual		595000	X	0.5
2011-11-29	E	Market	Trade	NA	NA	Saravan	Saravan	Lao PDR	South	14:30:00	16:30:00	0	7	7.1	Ratufa bicolor	Mammalia	Rodentia	Sciuridae	Ratufa	Ratufa bicolor	Black Giant Squirrel	NT	II	X	PARL	X	A	High	Whole individual	1	individual	1	individual	1.8	1.8	NA	NA	Dead	Fresh	Food	130000	individual	130000	individual		130000	X	X
2011-11-29	E	Market	Trade	NA	NA	Saravan	Saravan	Lao PDR	South	14:30:00	16:30:00	0	7	7.2	Tragulus	Mammalia	Artiodactyla	Tragulidae	Tragulus		Mouse Deer	LC	II	X	X	X	A	Medium	Whole individual	2	individual	2	individual	2.5	5	NA	NA	Dead	Fresh	Food	170000	individual	170000	individual		340000	X	X
2011-11-29	E	Market	Trade	NA	NA	Saravan	Saravan	Lao PDR	South	14:30:00	16:30:00	0	7	7.3	Ptyas mucous	Reptilia	Squamata	Colubridae	Ptyas	Ptyas mucous	Common Ratsnake	X	II	X	PARL	X	A	High	Whole individual	2	individual	2	individual	1	2	NA	NA	Alive	Alive	Food	50000	individual	50000	individual		100000	X	X
2011-11-29	E	Market	Trade	NA	NA	Saravan	Saravan	Lao PDR	South	14:30:00	16:30:00	0	8	8.1	Varanus salvator	Reptilia	Squamata	Varanidae	Varanus	Varanus salvator	Water monitor	LC	II	X	PARL	X	A	High	Whole individual	1	individual	1	individual	1	1	NA	NA	Alive	Alive	Food	150000	individual	150000	individual		150000	X	0.5
2011-11-29	E	Market	Trade	NA	NA	Saravan	Saravan	Lao PDR	South	14:30:00	16:30:00	0	8	8.2	Rhizomys	Mammalia	Rodentia	Spalacidae	Rhizomys		Bamboo Rat	LC	II	X	X	X	A	High	Whole individual	3	individual	3	individual	2	6	NA	NA	Dead	Fresh	Food	60000	kg	120000	individual		360000	X	X
2011-11-29	E	Market	Trade	NA	NA	Saravan	Saravan	Lao PDR	South	14:30:00	16:30:00	0	8	8.3	Rhizomys	Mammalia	Rodentia	Spalacidae	Rhizomys		Bamboo Rat	LC	II	X	X	X	A	High	Whole individual	1	individual	1	individual	2	2	NA	NA	Alive	Alive	Food	120000	individual	120000	individual		120000	X	24
2011-11-29	E	Market	Trade	NA	NA	Saravan	Saravan	Lao PDR	South	14:30:00	16:30:00	0	8	8.4	Tragulus	Mammalia	Artiodactyla	Tragulidae	Tragulus		Mouse Deer	LC	II	X	X	X	A	Medium	Whole individual	2	individual	2	individual	2.5	5	NA	NA	Dead	Fresh	Food	150000	individual	150000	individual		300000	X	24
2011-11-29	E	Market	Trade	NA	NA	Saravan	Saravan	Lao PDR	South	14:30:00	16:30:00	0	8	8.5	Viverridae	Mammalia	Carnivora	Viverridae			Civet	X	II	X	PARL	X	A	High	Whole individual	1	individual	1	individual	3	3	NA	NA	Dead	Fresh	Food	130000	individual	130000	individual		130000	X	X
2011-11-29	E	Market	Trade	NA	NA	Saravan	Saravan	Lao PDR	South	14:30:00	16:30:00	0	8	8.6	Nycticebus bengalensis	Mammalia	Primates	Lorisidae	Nycticebus	Nycticebus bengalensis	Asian Slow Loris	VU	I	X	LKL	X	J	Medium	Whole individual	3	individual	3	individual	1.5	4.5	NA	NA	Alive	Alive	Pet	85000	individual	85000	individual		255000	X	0.3
2011-11-29	E	Market	Trade	NA	NA	Saravan	Saravan	Lao PDR	South	14:30:00	16:30:00	0	9	9.1	Viverridae	Mammalia	Carnivora	Viverridae			Civet	X	II	X	PARL	X	A	High	Whole individual	1	individual	1	individual	3	3	NA	NA	Dead	Fresh	Food	300000	individual	300000	individual		300000	X	8
2011-11-29	E	Market	Trade	NA	NA	Saravan	Saravan	Lao PDR	South	14:30:00	16:30:00	0	9	9.2	Muridae	Mammalia	Rodentia	Muridae			Rat	LC	X	X	X	X	A	High	Whole individual	1	individual	1	individual	0.329	0.329	NA	NA	Dead	Fresh	Food	10000	individual	10000	individual		10000	X	8
2011-11-29	E	Market	Trade	NA	NA	Saravan	Saravan	Lao PDR	South	14:30:00	16:30:00	0	9	9.3	Nycticebus bengalensis	Mammalia	Primates	Lorisidae	Nycticebus	Nycticebus bengalensis	Asian Slow Loris	VU	I	X	LKL	X	J	Medium	Whole individual	1	individual	1	individual	1.5	1.5	NA	NA	Dead	Fresh	Food	15000	individual	15000	individual		15000	X	8
2011-11-29	E	Market	Trade	NA	NA	Saravan	Saravan	Lao PDR	South	14:30:00	16:30:00	0	9	9.4	Hylopetes	Mammalia	Rodentia	Sciuridae	Hylopetes		Small Flying Squirrel	LC	X	X	LKL	X	J	High	Whole individual	1	individual	1	individual	0.2205	0.2205	NA	NA	Dead	Fresh	Food	10000	individual	10000	individual		10000	X	8
2011-11-29	E	Market	Trade	NA	NA	Saravan	Saravan	Lao PDR	South	14:30:00	16:30:00	0	10	10.1	Lepus peguensis	Mammalia	Lagomorpha	Leporidae	Lepus	Lepus peguensis	Burmese hare	LC	II	X	X	X	A	High	Whole individual	1	individual	1	individual	2.3	2.3	NA	NA	Dead	Fresh	Food	120000	individual	120000	individual		120000	X	0.5
2011-11-29	E	Market	Trade	NA	NA	Saravan	Saravan	Lao PDR	South	14:30:00	16:30:00	0	11	11.1	Rhizomys	Mammalia	Rodentia	Spalacidae	Rhizomys		Bamboo Rat	LC	II	X	X	X	J	High	Whole individual	2	individual	2	individual	2	4	NA	NA	Alive	Alive	Food	NA		X	X	X	X	X	0.3
2011-11-29	E	Market	Trade	NA	NA	Saravan	Saravan	Lao PDR	South	14:30:00	16:30:00	0	12	12.1	Muridae	Mammalia	Rodentia	Muridae			Rat	LC	X	X	X	X	A	High	Whole individual	2	individual	2	individual	0.329	0.658	NA	NA	Dead	Fresh	Food	10000	individual	10000	individual		20000	X	X
2011-11-29	E	Market	Trade	NA	NA	Saravan	Saravan	Lao PDR	South	14:30:00	16:30:00	0	13	13.1	Viverridae	Mammalia	Carnivora	Viverridae			Civet	X	II	X	PARL	X	A	High	Whole individual	3	individual	3	individual	3	9	NA	NA	Dead	Fresh	Food	225000	individual	225000	individual		675000	X	X
2011-11-29	E	Market	Trade	NA	NA	Saravan	Saravan	Lao PDR	South	14:30:00	16:30:00	0	13	13.2	Strigidae	Aves	Strigiformes	Strigidae			Owl	X	II	X	X	X	A	High	Whole individual	1	individual	1	individual	2.2655	2.2655	NA	NA	Dead	Fresh	Food	10000	individual	10000	individual		10000	X	X
2011-11-29	E	Market	Trade	NA	NA	Saravan	Saravan	Lao PDR	South	14:30:00	16:30:00	0	13	13.3	Muridae	Mammalia	Rodentia	Muridae			Rat	LC	X	X	X	X	A	High	Whole individual	1	individual	1	individual	0.329	0.329	NA	NA	Dead	Fresh	Food	25000	individual	25000	individual		25000	X	X
2011-11-29	E	Market	Trade	NA	NA	Saravan	Saravan	Lao PDR	South	14:30:00	16:30:00	0	14	14.1	Callosciurus inornatus	Mammalia	Rodentia	Sciuridae	Callosciurus	Callosciurus inornatus	Inornate Squirrel	LC	III	GT-VU	LKL	X	A	High	Whole individual	2	individual	2	individual	0.277	0.554	NA	NA	Alive	Alive	Food	12000	individual	12000	individual		24000	X	0.3
2011-11-29	E	Market	Trade	NA	NA	Saravan	Saravan	Lao PDR	South	14:30:00	16:30:00	0	15	15.1	Spilopelia chinensis	Aves	Columbiformes	Columbidae	Spilopelia	Spilopelia chinensis	Spotted Dove	LC	II	X	X	X	J	High	Whole individual	7	individual	7	individual	0.16	1.12	NA	NA	Alive	Alive	Pet	12000	individual	12000	individual		84000	X	0.3
2011-11-29	M65	Market	Trade	NA	NA	la-man	Sekong	Lao PDR	South	11:10:00	11:30:00	1	1	1.1	Viverridae	Mammalia	Carnivora	Viverridae			Civet	X	II	X	PARL	X	J	High	Whole individual	1	individual	1	individual	3	3	NA	NA	Dead	Fresh	Food	30000	individual	30000	individual		30000	X	X
2011-11-29	M65	Market	Trade	NA	NA	la-man	Sekong	Lao PDR	South	11:10:00	11:30:00	1	2	2.1	Hylopetes	Mammalia	Rodentia	Sciuridae	Hylopetes		Small Flying Squirrel	LC	X	X	LKL	X	J	High	Whole individual	1	individual	1	individual	0.2205	0.2205	NA	NA	Dead	Fresh	Food	10000	individual	10000	individual		10000	X	X
2011-11-29	M65	Market	Trade	NA	NA	la-man	Sekong	Lao PDR	South	11:10:00	11:30:00	1	2	2.2	Psittacula	Aves	Psittaciformes	Psittaculidae	Psittacula		Parakeet	X	II	X	X	X	A	High	Whole individual	1	individual	1	individual	0.0305	0.0305	NA	NA	Dead	Fresh	Food	7000	individual	7000	individual		7000	X	X
2011-11-29	M65	Market	Trade	NA	NA	la-man	Sekong	Lao PDR	South	11:10:00	11:30:00	1	2	2.3	Squamata	Reptilia	Squamata				Snake	X	X	X	X	X	J	High	Whole individual	3	individual	3	individual	6	18	NA	NA	Dead	Fresh	Food	NA		X	X	X	X	X	X
2011-11-30	M12	Roadside market	Trade	NA	NA	Taoy	Saravan	Lao PDR	South	11:58:00	12:01:00	1	1	1.1	Callosciurus erythraeus	Mammalia	Rodentia	Sciuridae	Callosciurus	Callosciurus erythraeus	Pallas's Squirrel	LC	III	X	X	X	A	High	Whole individual	3	individual	3	individual	0.385	1.155	NA	NA	Dead	Fresh	Food	20000	individual	20000	individual		60000	X	X
2011-11-30	M12	Roadside market	Trade	NA	NA	Taoy	Saravan	Lao PDR	South	11:58:00	12:01:00	1	1	1.2	Lophura nycthemera	Aves	Galliformes	Phasianidae	Lophura	Lophura nycthemera	Silver Pheasant	LC	I	X	X	X	A	High	Whole individual	1	individual	1	individual	1.39	1.39	NA	NA	Dead	Fresh	Food	55000	individual	55000	individual		55000	X	X
2011-11-30	M15	Roadside market	Trade	NA	NA	Taoy	Saravan	Lao PDR	South	12:21:00	12:25:00	0	1	1.1	Rhizomys	Mammalia	Rodentia	Spalacidae	Rhizomys		Bamboo Rat	LC	II	X	X	X	X	High	Whole individual	2	individual	2	individual	2	4	NA	NA	Dead	Fresh	Food	20000	individual	20000	individual		40000	X	X
2011-11-30	M15	Roadside market	Trade	NA	NA	Taoy	Saravan	Lao PDR	South	12:21:00	12:25:00	0	1	1.2	Sus scrofa	Mammalia	Artiodactyla	Suidae	Sus	Sus scrofa	Wild boar	LC	III	X	LKL	X	X	High	Part	20	meat	1	individual	NA	NA	NA	NA	Dead	Fermented	Food	NA		X	X	X	X	X	X
2011-11-30	M15	Roadside market	Trade	NA	NA	Taoy	Saravan	Lao PDR	South	12:21:00	12:25:00	0	1	1.3	Sus scrofa	Mammalia	Artiodactyla	Suidae	Sus	Sus scrofa	Wild boar	LC	III	X	LKL	X	X	High	Part	140	meat strip	NA	NA	NA	NA	10	140	Dead	smoke	Food	10000	bunch	10000	bunch		1400000	X	X
2011-11-30	M15	Roadside market	Trade	NA	NA	Taoy	Saravan	Lao PDR	South	12:21:00	12:25:00	0	1	1.4	Sus scrofa	Mammalia	Artiodactyla	Suidae	Sus	Sus scrofa	Wild boar	LC	III	X	LKL	X	X	High	Part	14	meat	NA	NA	NA	NA	NA	NA	Dead	Fermented	Food	NA		X	X	X	X	X	X
2011-11-30	M15	Roadside market	Trade	NA	NA	Taoy	Saravan	Lao PDR	South	12:21:00	12:25:00	0	2	2.1	Sus scrofa	Mammalia	Artiodactyla	Suidae	Sus	Sus scrofa	Wild boar	LC	III	X	LKL	X	X	High	Part	100	meat strip	NA	NA	NA	NA	10	100	Dead	smoke	Food	10000	bunch	10000	bunch		1000000	X	X
2011-11-30	M15	Roadside market	Trade	NA	NA	Taoy	Saravan	Lao PDR	South	12:21:00	12:25:00	0	2	2.2	Sus scrofa	Mammalia	Artiodactyla	Suidae	Sus	Sus scrofa	Wild boar	LC	III	X	LKL	X	X	High	Part	10	meat	NA	NA	NA	NA	NA	NA	Dead	Fermented	Food	NA		X	X	X	X	X	X
2011-11-30	M15	Roadside market	Trade	NA	NA	Taoy	Saravan	Lao PDR	South	12:21:00	12:25:00	0	3	3.1	Sus scrofa	Mammalia	Artiodactyla	Suidae	Sus	Sus scrofa	Wild boar	LC	III	X	LKL	X	X	High	Part	140	meat strip	NA	NA	NA	NA	10	140	Dead	smoke	Food	10000	bunch	10000	bunch		1400000	X	X
2011-11-30	M20	Roadside market	Trade	NA	NA	Taoy	Saravan	Lao PDR	South	11:50:00	11:53:00	1	1	1.1	Callosciurus erythraeus	Mammalia	Rodentia	Sciuridae	Callosciurus	Callosciurus erythraeus	Pallas's Squirrel	LC	III	X	X	X	A	High	Whole individual	1	individual	1	individual	0.385	0.385	NA	NA	Dead	Fresh	Food	20000	individual	20000	individual		20000	X	X
2011-11-30	M22	Roadside market	Trade	NA	NA	Khoauset	Saravan	Lao PDR	South	08:40:00	08:48:00	1	1	1.1	Viverridae	Mammalia	Carnivora	Viverridae			Civet	X	II	X	PARL	X	A	High	Whole individual	1	individual	1	individual	3	3	NA	NA	Dead	Fresh	Food	150000	individual	150000	individual		150000	X	X
2011-11-30	M22	Roadside market	Trade	NA	NA	Khoauset	Saravan	Lao PDR	South	08:40:00	08:48:00	1	1	1.2	Aves	Aves					Wild bird	X	X	X	X	X	A	High	Whole individual	1	individual	1	individual	0.0325	0.0325	NA	NA	Dead	Fresh	Food	15000	individual	15000	individual		15000	X	X
2011-11-30	M22	Roadside market	Trade	NA	NA	Khoauset	Saravan	Lao PDR	South	08:40:00	08:48:00	1	2	2.1	Ptyas mucous	Reptilia	Squamata	Colubridae	Ptyas	Ptyas mucous	Common Ratsnake	X	II	X	PARL	X	A	High	Whole individual	1	individual	1	individual	1	1	NA	NA	Alive	Alive	Food	100000	individual	100000	individual		100000	X	X
2011-11-30	M22	Roadside market	Trade	NA	NA	Khoauset	Saravan	Lao PDR	South	08:40:00	08:48:00	1	3	3.1	Ptyas mucous	Reptilia	Squamata	Colubridae	Ptyas	Ptyas mucous	Common Ratsnake	X	II	X	PARL	X	A	High	Whole individual	1	individual	1	individual	1	1	NA	NA	Alive	Alive	Food	100000	individual	100000	individual		100000	X	X
2011-11-30	M56	Roadside market	Trade	NA	NA	Saravan	Saravan	Lao PDR	South	10:20:00	10:40:00	1	1	1.1	Callosciurus erythraeus	Mammalia	Rodentia	Sciuridae	Callosciurus	Callosciurus erythraeus	Pallas's Squirrel	LC	III	X	X	F	A	High	Whole individual	2	individual	2	individual	0.385	0.77	NA	NA	Dead	Fresh	Food	30000	individual	30000	individual		60000	X	8
2011-11-30	M56	Roadside market	Trade	NA	NA	Saravan	Saravan	Lao PDR	South	10:20:00	10:40:00	1	1	1.2	Callosciurus erythraeus	Mammalia	Rodentia	Sciuridae	Callosciurus	Callosciurus erythraeus	Pallas's Squirrel	LC	III	X	X	M	A	High	Whole individual	2	individual	2	individual	0.385	0.77	NA	NA	Dead	Fresh	Food	30000	individual	30000	individual		60000	X	8
2011-11-30	M63	Roadside market	Trade	NA	NA	Taoy	Saravan	Lao PDR	South	11:40:00	11:45:00	1	1	1.1	Callosciurus inornatus	Mammalia	Rodentia	Sciuridae	Callosciurus	Callosciurus inornatus	Inornate Squirrel	LC	III	GT-VU	LKL	M	A	High	Whole individual	2	individual	2	individual	0.277	0.554	NA	NA	Dead	Fresh	Food	20000	individual	20000	individual		40000	X	24
2011-11-30	M63	Roadside market	Trade	NA	NA	Taoy	Saravan	Lao PDR	South	11:40:00	11:45:00	1	1	1.2	Psittacula	Aves	Psittaciformes	Psittaculidae	Psittacula		Parakeet	X	II	X	X	X	A	High	Whole individual	1	individual	1	individual	0.0305	0.0305	NA	NA	Dead	Fresh	Food	10000	individual	10000	individual		10000	X	24
2011-11-30	M63	Roadside market	Trade	NA	NA	Taoy	Saravan	Lao PDR	South	11:40:00	11:45:00	1	1	1.3	Callosciurus erythraeus	Mammalia	Rodentia	Sciuridae	Callosciurus	Callosciurus erythraeus	Pallas's Squirrel	LC	III	X	X	F	A	High	Whole individual	1	individual	1	individual	0.385	0.385	NA	NA	Dead	Fresh	Food	20000	individual	20000	individual		20000	X	24
2011-11-30	E	Market	Trade	NA	NA	Saravan	Saravan	Lao PDR	South	14:25:00	16:50:00	0	1	1.1	Nycticebus bengalensis	Mammalia	Primates	Lorisidae	Nycticebus	Nycticebus bengalensis	Asian Slow Loris	VU	I	X	LKL	M	J	Medium	Whole individual	1	individual	1	individual	1.5	1.5	NA	NA	Alive	Alive	Pet	100000	individual	100000	individual		100000	X	24
2011-11-30	E	Market	Trade	NA	NA	Saravan	Saravan	Lao PDR	South	14:25:00	16:50:00	0	1	1.1	Rhizomys	Mammalia	Rodentia	Spalacidae	Rhizomys		Bamboo Rat	LC	II	X	X	X	A	High	Whole individual	1	individual	1	individual	2	2	NA	NA	Dead	Fresh	Food	60000	individual	60000	individual		60000	X	24
2011-11-30	E	Market	Trade	NA	NA	Saravan	Saravan	Lao PDR	South	14:25:00	16:50:00	0	1	1.2	Viverridae	Mammalia	Carnivora	Viverridae			Civet	X	II	X	PARL	X	A	High	Whole individual	2	individual	2	individual	3	6	NA	NA	Alive	Alive	Food	200000	individual	200000	individual		400000	X	24
2011-11-30	E	Market	Trade	NA	NA	Saravan	Saravan	Lao PDR	South	14:25:00	16:50:00	0	1	1.3	Nycticebus bengalensis	Mammalia	Primates	Lorisidae	Nycticebus	Nycticebus bengalensis	Asian Slow Loris	VU	I	X	LKL	M	A	Medium	Whole individual	1	individual	1	individual	1.5	1.5	NA	NA	Alive	Alive	Food	130000	individual	130000	individual		130000	X	24
2011-11-30	E	Market	Trade	NA	NA	Saravan	Saravan	Lao PDR	South	14:25:00	16:50:00	0	1	1.4	Psittacula	Aves	Psittaciformes	Psittaculidae	Psittacula		Parakeet	X	II	X	X	X	J	High	Whole individual	3	individual	3	individual	0.0305	0.0915	NA	NA	Alive	Alive	Pet	60000	individual	60000	individual		180000	X	24
2011-11-30	E	Market	Trade	NA	NA	Saravan	Saravan	Lao PDR	South	14:25:00	16:50:00	0	1	1.5	Viverridae	Mammalia	Carnivora	Viverridae			Civet	X	II	X	PARL	X	A	High	Whole individual	2	individual	2	individual	3	6	NA	NA	Dead	Fresh	Food	120000	individual	120000	individual		240000	X	24
2011-11-30	E	Market	Trade	NA	NA	Saravan	Saravan	Lao PDR	South	14:25:00	16:50:00	0	1	1.6	Rhizomys	Mammalia	Rodentia	Spalacidae	Rhizomys		Bamboo Rat	LC	II	X	X	X	A	High	Whole individual	2	individual	2	individual	2	4	NA	NA	Alive	Alive	Food	120000	individual	120000	individual		240000	X	24
2011-11-30	E	Market	Trade	NA	NA	Saravan	Saravan	Lao PDR	South	14:25:00	16:50:00	0	1	1.7	Lophura nycthemera	Aves	Galliformes	Phasianidae	Lophura	Lophura nycthemera	Silver Pheasant	LC	I	X	X	X	A	High	Whole individual	1	individual	1	individual	1.39	1.39	NA	NA	Dead	Fresh	Food	60000	individual	60000	individual		60000	X	24
2011-11-30	E	Market	Trade	NA	NA	Saravan	Saravan	Lao PDR	South	14:25:00	16:50:00	0	1	1.8	Callosciurus erythraeus	Mammalia	Rodentia	Sciuridae	Callosciurus	Callosciurus erythraeus	Pallas's Squirrel	LC	III	X	X	X	A	High	Whole individual	4	individual	4	individual	0.385	1.54	NA	NA	Dead	Fresh	Food	25000	individual	25000	individual		100000	X	24
2011-11-30	E	Market	Trade	NA	NA	Saravan	Saravan	Lao PDR	South	14:25:00	16:50:00	0	1	1.9	Gallus gallus	Aves	Galliformes	Phasianidae	Gallus	Gallus gallus	Red Junglefowl	LC	III	X	X	X	J	High	Whole individual	1	individual	1	individual	0.914	0.914	NA	NA	Dead	Fresh	Food	30000	individual	30000	individual		30000	X	24
2011-11-30	E	Market	Trade	NA	NA	Saravan	Saravan	Lao PDR	South	14:25:00	16:50:00	0	2	2.1	Varanus bengalensis	Reptilia	Squamata	Varanidae	Varanus	Varanus bengalensis	Monitor Lizard	LC	II	X	PARL	X	A	High	Whole individual	2	individual	2	individual	10	20	NA	NA	Alive	Alive	Food	150000	individual	150000	individual		300000	X	24
2011-11-30	E	Market	Trade	NA	NA	Saravan	Saravan	Lao PDR	South	14:25:00	16:50:00	0	3	3.1	Nycticebus bengalensis	Mammalia	Primates	Lorisidae	Nycticebus	Nycticebus bengalensis	Asian Slow Loris	VU	I	X	LKL	X	J	Medium	Whole individual	4	individual	4	individual	1.5	6	NA	NA	Alive	Alive	Food	100000	individual	100000	individual		400000	X	24
2011-11-30	E	Market	Trade	NA	NA	Saravan	Saravan	Lao PDR	South	14:25:00	16:50:00	0	4	4.1	Tragulus	Mammalia	Artiodactyla	Tragulidae	Tragulus		Mouse Deer	LC	II	X	X	X	J	Medium	Whole individual	1	individual	1	individual	2.5	2.5	NA	NA	Alive	Alive	Food	150000	individual	150000	individual		150000	X	24
2011-11-30	E	Market	Trade	NA	NA	Saravan	Saravan	Lao PDR	South	14:25:00	16:50:00	0	5	5.1	Geoemydidae	Reptilia	Testudines	Geoemydidae			Turtle	EN, VU, NT	II	X	X	X	J	High	Whole individual	1	individual	1	individual	3.2	3.2	NA	NA	Alive	Alive	Food	50000	individual	50000	individual		50000	X	24
2011-11-30	E	Market	Trade	NA	NA	Saravan	Saravan	Lao PDR	South	14:25:00	16:50:00	0	6	6.1	Petaurista	Mammalia	Rodentia	Sciuridae	Petaurista		Giant flying squirrel	LC	X	X	X	X	A	High	Whole individual	1	individual	1	individual	2.8	2.8	NA	NA	Dead	Fresh	Food	150000	individual	150000	individual		150000	X	24
2011-11-30	E	Market	Trade	NA	NA	Saravan	Saravan	Lao PDR	South	14:25:00	16:50:00	0	6	6.2	Muntiacus	Mammalia	Artiodactyla	Cervidae	Muntiacus		Muntjac	DD, EN, LC	II	X	X	X	X	High	Part	2	kg	1	individual	NA	2	NA	NA	Dead	Fresh	Food	60000	kg	60000	kg		120000	X	24
2011-11-30	E	Market	Trade	NA	NA	Saravan	Saravan	Lao PDR	South	14:25:00	16:50:00	0	7	7.1	Viverridae	Mammalia	Carnivora	Viverridae			Civet	X	II	X	PARL	X	A	High	Whole individual	1	individual	1	individual	3	3	NA	NA	Dead	Fresh	Food	130000	individual	130000	individual		130000	X	24
2011-11-30	E	Market	Trade	NA	NA	Saravan	Saravan	Lao PDR	South	14:25:00	16:50:00	0	8	8.1	Hylopetes	Mammalia	Rodentia	Sciuridae	Hylopetes		Small Flying Squirrel	LC	X	X	LKL	X	J	High	Whole individual	1	individual	1	individual	0.2205	0.2205	NA	NA	Dead	Fresh	Food	15000	individual	15000	individual		15000	X	24
2011-11-30	E	Market	Trade	NA	NA	Saravan	Saravan	Lao PDR	South	14:25:00	16:50:00	0	9	9.1	Viverridae	Mammalia	Carnivora	Viverridae			Civet	X	II	X	PARL	X	A	High	Part	2	leg	1	individual	NA	NA	NA	NA	Dead	Fresh	Food	25000	leg	25000	leg		50000	X	24
2011-11-30	E	Market	Trade	NA	NA	Saravan	Saravan	Lao PDR	South	14:25:00	16:50:00	0	9	9.2	Viverridae	Mammalia	Carnivora	Viverridae			Civet	X	II	X	PARL	X	A	High	Part	1	head	NA	NA	NA	NA	NA	NA	Dead	Fresh	Food	25000	head	25000	head		25000	X	24
2011-11-30	E	Market	Trade	NA	NA	Saravan	Saravan	Lao PDR	South	14:25:00	16:50:00	0	9	9.3	Viverridae	Mammalia	Carnivora	Viverridae			Civet	X	II	X	PARL	X	A	High	Part	1	meat	NA	NA	NA	NA	NA	NA	Dead	Fresh	Food	25000	piece	25000	piece		25000	X	24
2011-11-30	E	Market	Trade	NA	NA	Saravan	Saravan	Lao PDR	South	14:25:00	16:50:00	0	10	10.1	Muridae	Mammalia	Rodentia	Muridae			Rat	LC	X	X	X	M	A	High	Whole individual	1	individual	1	individual	0.329	0.329	NA	NA	Dead	Fresh	Food	10000	individual	10000	individual		10000	X	24
2011-11-30	E	Market	Trade	NA	NA	Saravan	Saravan	Lao PDR	South	14:25:00	16:50:00	0	11	11.1	Muntiacus	Mammalia	Artiodactyla	Cervidae	Muntiacus		Muntjac	DD, EN, LC	II	X	X	X	A	High	Part	10	kg	NA	NA	NA	10	NA	NA	Dead	Fresh	Food	60000	kg	60000	kg		600000	X	24
2011-11-30	E	Market	Trade	NA	NA	Saravan	Saravan	Lao PDR	South	14:25:00	16:50:00	0	12	12.1	Sus scrofa	Mammalia	Artiodactyla	Suidae	Sus	Sus scrofa	Wild boar	LC	III	X	LKL	X	X	High	Part	5	kg	1	individual	NA	5	NA	NA	Dead	Fresh	Food	40000	kg	40000	kg		200000	X	24
2011-11-30	E	Market	Trade	NA	NA	Saravan	Saravan	Lao PDR	South	14:25:00	16:50:00	0	13	13.1	Geoemydidae	Reptilia	Testudines	Geoemydidae			Turtle	EN, VU, NT	II	X	X	X	J	High	Whole individual	1	individual	1	individual	3.2	3.2	NA	NA	Dead	Fresh	Food	NA		X	X	X	X	X	24
2011-11-30	E	Market	Trade	NA	NA	Saravan	Saravan	Lao PDR	South	14:25:00	16:50:00	0	14	14.1	Viverridae	Mammalia	Carnivora	Viverridae			Civet	X	II	X	PARL	X	A	High	Whole individual	1	individual	1	individual	3	3	NA	NA	Dead	Fresh	Food	130000	individual	130000	individual		130000	X	24
2011-11-30	E	Market	Trade	NA	NA	Saravan	Saravan	Lao PDR	South	14:25:00	16:50:00	0	15	15.1	Muridae	Mammalia	Rodentia	Muridae			Rat	LC	X	X	X	X	A	High	Whole individual	5	individual	5	individual	0.329	1.645	NA	NA	Dead	Fresh	Food	10000	individual	10000	individual		50000	X	24
2011-11-30	E	Market	Trade	NA	NA	Saravan	Saravan	Lao PDR	South	14:25:00	16:50:00	0	15	15.2	Psittacula	Aves	Psittaciformes	Psittaculidae	Psittacula		Parakeet	X	II	X	X	X	A	High	Whole individual	8	individual	8	individual	0.0305	0.244	NA	NA	Dead	Fresh	Food	7000	individual	7000	individual		56000	X	24
2011-11-30	E	Market	Trade	NA	NA	Saravan	Saravan	Lao PDR	South	14:25:00	16:50:00	0	15	15.3	Dicrurus	Aves	Passeriformes	Dicruridae	Dicrurus		Drongo	X	III	X	X	X	A	Medium	Whole individual	2	individual	2	individual	0.107	0.214	NA	NA	Dead	Fresh	Food	7000	individual	7000	individual		14000	X	24
2011-11-30	E	Market	Trade	NA	NA	Saravan	Saravan	Lao PDR	South	14:25:00	16:50:00	0	15	15.4	Ptyas mucous	Reptilia	Squamata	Colubridae	Ptyas	Ptyas mucous	Common Ratsnake	X	II	X	PARL	X	J	High	Whole individual	2	individual	2	individual	1	2	NA	NA	Dead	Fresh	Food	50000	individual	50000	individual		100000	X	24
2011-11-30	E	Market	Trade	NA	NA	Saravan	Saravan	Lao PDR	South	14:25:00	16:50:00	0	15	15.5	Trionychidae	Reptilia	Testudines	Trionychidae			Soft- shelled turtle	X	X	X	X	X	A	High	Whole individual	1	individual	1	individual	7	7	NA	NA	Alive	Alive	Food	50000	individual	50000	individual		50000	X	24
2011-11-30	E	Market	Trade	NA	NA	Saravan	Saravan	Lao PDR	South	14:25:00	16:50:00	0	16	16.1	Viverridae	Mammalia	Carnivora	Viverridae			Civet	X	II	X	PARL	X	J	High	Whole individual	2	individual	2	individual	3	6	NA	NA	Alive	Alive	Food	280000	individual	280000	individual		560000	X	24
2011-11-30	E	Market	Trade	NA	NA	Saravan	Saravan	Lao PDR	South	14:25:00	16:50:00	0	16	16.2	Viverridae	Mammalia	Carnivora	Viverridae			Civet	X	II	X	PARL	X	A	High	Whole individual	1	individual	1	individual	3	3	NA	NA	Alive	Alive	Food	130000	individual	130000	individual		130000	X	24
2011-11-30	E	Market	Trade	NA	NA	Saravan	Saravan	Lao PDR	South	14:25:00	16:50:00	0	16	16.3	Callosciurus erythraeus	Mammalia	Rodentia	Sciuridae	Callosciurus	Callosciurus erythraeus	Pallas's Squirrel	LC	III	X	X	X	J	High	Whole individual	20	individual	20	individual	0.385	7.7	NA	NA	Alive	Alive	Food	25000	individual	25000	individual		500000	X	24
2011-11-30	E	Market	Trade	NA	NA	Saravan	Saravan	Lao PDR	South	14:25:00	16:50:00	0	16	16.4	Nycticebus bengalensis	Mammalia	Primates	Lorisidae	Nycticebus	Nycticebus bengalensis	Asian Slow Loris	VU	I	X	LKL	X	J	Medium	Whole individual	5	individual	5	individual	1.5	7.5	NA	NA	Alive	Alive	Food	100000	individual	100000	individual		500000	X	24
2011-11-30	E	Market	Trade	NA	NA	Saravan	Saravan	Lao PDR	South	14:25:00	16:50:00	0	16	16.5	Geoemydidae	Reptilia	Testudines	Geoemydidae			Turtle	EN, VU, NT	II	X	X	X	A	High	Whole individual	1	individual	1	individual	3.2	3.2	NA	NA	Alive	Alive	Food	70000	individual	70000	individual		70000	X	24
2011-11-30	E	Market	Trade	NA	NA	Saravan	Saravan	Lao PDR	South	14:25:00	16:50:00	0	16	16.6	Psittacula	Aves	Psittaciformes	Psittaculidae	Psittacula		Parakeet	X	II	X	X	X	J	High	Whole individual	10	individual	10	individual	0.0305	0.305	2	5	Alive	Alive	Food	50000	2 individual	25000	individual		250000	X	24
2011-11-30	E	Market	Trade	NA	NA	Saravan	Saravan	Lao PDR	South	14:25:00	16:50:00	0	16	16.7	Ptyas mucous	Reptilia	Squamata	Colubridae	Ptyas	Ptyas mucous	Common Ratsnake	X	II	X	PARL	X	J	High	Whole individual	1	individual	1	individual	1	1	NA	NA	Alive	Alive	Food	40000	individual	40000	individual		40000	X	24
2011-11-30	M68	Roadside market	Trade	NA	NA	Taoy	Saravan	Lao PDR	South	11:21:00	11:25:00	1	1	1.1	Sus scrofa	Mammalia	Artiodactyla	Suidae	Sus	Sus scrofa	Wild boar	LC	III	X	LKL	X	X	High	Part	148	meat strip	1	individual	NA	NA	4	148	Dead	Fresh	Food	10000	bunch	10000	bunch		1480000	X	X
2011-11-30	M69	Roadside market	Trade	NA	NA	Taoy	Saravan	Lao PDR	South	12:11:00	12:14:00	0	1	1.1	Dicrurus	Aves	Passeriformes	Dicruridae	Dicrurus		Drongo	X	III	X	X	X	A	Medium	Whole individual	3	individual	3	individual	0.107	0.321	NA	NA	Dead	Fresh	Food	5000	individual	5000	individual		15000	X	X
2011-11-30	M69	Roadside market	Trade	NA	NA	Taoy	Saravan	Lao PDR	South	12:11:00	12:14:00	0	1	1.2	Pycnonotidae	Aves	Passeriformes	Pycnonotidae			Bulbul	X	X	X	X	X	J	High	Whole individual	2	individual	2	individual	0.0295	0.059	2	1	Dead	Fresh	Food	5000	2 individual	2500	individual		5000	X	X
2011-12-01	E	Market	Trade	NA	NA	Saravan	Saravan	Lao PDR	South	13:05:00	15:26:00	0	1	1.1	Nycticebus bengalensis	Mammalia	Primates	Lorisidae	Nycticebus	Nycticebus bengalensis	Asian Slow Loris	VU	I	X	LKL	X	A	Medium	Whole individual	1	individual	1	individual	1.5	1.5	NA	NA	Alive	Alive	Pet	130000	individual	130000	individual		130000	X	12
2011-12-01	E	Market	Trade	NA	NA	Saravan	Saravan	Lao PDR	South	13:05:00	15:26:00	0	1	1.2	Muridae	Mammalia	Rodentia	Muridae			Rat	LC	X	X	X	X	A	High	Whole individual	1	individual	1	individual	0.329	0.329	NA	NA	Dead	Fresh	Food	10000	individual	10000	individual		10000	X	12
2011-12-01	E	Market	Trade	NA	NA	Saravan	Saravan	Lao PDR	South	13:05:00	15:26:00	0	1	1.3	Petaurista	Mammalia	Rodentia	Sciuridae	Petaurista		Giant flying squirrel	LC	X	X	X	X	A	High	Whole individual	1	individual	1	individual	2.8	2.8	NA	NA	Dead	Fresh	Food	230000	individual	230000	individual		230000	X	8
2011-12-01	E	Market	Trade	NA	NA	Saravan	Saravan	Lao PDR	South	13:05:00	15:26:00	0	1	1.4	Rhizomys	Mammalia	Rodentia	Spalacidae	Rhizomys		Bamboo Rat	LC	II	X	X	X	A	High	Whole individual	1	individual	1	individual	2	2	NA	NA	Dead	Fresh	Food	60000	individual	60000	individual		60000	X	X
2011-12-01	E	Market	Trade	NA	NA	Saravan	Saravan	Lao PDR	South	13:05:00	15:26:00	0	1	1.5	Gallus gallus	Aves	Galliformes	Phasianidae	Gallus	Gallus gallus	Red Junglefowl	LC	III	X	X	X	A	High	Whole individual	1	individual	1	individual	0.914	0.914	NA	NA	Dead	Fresh	Food	30000	individual	30000	individual		30000	X	X
2011-12-01	E	Market	Trade	NA	NA	Saravan	Saravan	Lao PDR	South	13:05:00	15:26:00	0	2	2.1	Ptyas mucous	Reptilia	Squamata	Colubridae	Ptyas	Ptyas mucous	Common Ratsnake	X	II	X	PARL	X	A	High	Whole individual	2	individual	2	individual	1	2	NA	NA	Alive	Alive	Food	50000	individual	50000	individual		100000	X	X
2011-12-01	E	Market	Trade	NA	NA	Saravan	Saravan	Lao PDR	South	13:05:00	15:26:00	0	2	2.2	Muntiacus	Mammalia	Artiodactyla	Cervidae	Muntiacus		Muntjac	DD, EN, LC	II	X	X	X	A	High	Part	3	leg	1	individual	3	9	NA	NA	Dead	Fresh	Food	160000	leg	160000	leg		480000	X	48
2011-12-01	E	Market	Trade	NA	NA	Saravan	Saravan	Lao PDR	South	13:05:00	15:26:00	0	2	2.3	Muntiacus	Mammalia	Artiodactyla	Cervidae	Muntiacus		Muntjac	DD, EN, LC	II	X	X	X	X	High	Part	2	kg	NA	NA	NA	2	NA	NA	Dead	Fresh	Food	100000	kg	100000	kg		200000	X	48
2011-12-01	E	Market	Trade	NA	NA	Saravan	Saravan	Lao PDR	South	13:05:00	15:26:00	0	2	2.4	Muntiacus	Mammalia	Artiodactyla	Cervidae	Muntiacus		Muntjac	DD, EN, LC	II	X	X	X	X	High	Part	1	leg	NA	NA	3	3	NA	NA	Dead	Fresh	Food	100000	kg	300000	leg		300000	X	24
2011-12-01	E	Market	Trade	NA	NA	Saravan	Saravan	Lao PDR	South	13:05:00	15:26:00	0	2	2.5	Muntiacus	Mammalia	Artiodactyla	Cervidae	Muntiacus		Muntjac	DD, EN, LC	II	X	X	X	X	High	Part	1	Stomach	NA	NA	NA	NA	NA	NA	Dead	Fresh	Food	10000	bunch	10000	bunch	X	X	X	48
2011-12-01	E	Market	Trade	NA	NA	Saravan	Saravan	Lao PDR	South	13:05:00	15:26:00	0	3	3.1	Callosciurus erythraeus	Mammalia	Rodentia	Sciuridae	Callosciurus	Callosciurus erythraeus	Pallas's Squirrel	LC	III	X	X	X	A	High	Whole individual	3	individual	3	individual	0.385	1.155	NA	NA	Dead	Fresh	Food	25000	individual	25000	individual		75000	X	1
2011-12-01	E	Market	Trade	NA	NA	Saravan	Saravan	Lao PDR	South	13:05:00	15:26:00	0	4	4.1	Petaurista	Mammalia	Rodentia	Sciuridae	Petaurista		Giant flying squirrel	LC	X	X	X	X	A	High	Whole individual	2	individual	2	individual	2.8	5.6	NA	NA	Dead	Fresh	Food	230000	individual	230000	individual		460000	X	1
2011-12-01	E	Market	Trade	NA	NA	Saravan	Saravan	Lao PDR	South	13:05:00	15:26:00	0	5	5.1	Gallus gallus	Aves	Galliformes	Phasianidae	Gallus	Gallus gallus	Red Junglefowl	LC	III	X	X	X	A	High	Whole individual	1	individual	1	individual	0.914	0.914	NA	NA	Dead	Fresh	Food	30000	individual	30000	individual		30000	X	1
2011-12-01	E	Market	Trade	NA	NA	Saravan	Saravan	Lao PDR	South	13:05:00	15:26:00	0	5	5.2	Prionailurus bengalensis	Mammalia	Carnivora	Felidae	Prionailurus	Prionailurus bengalensis	Leopard cat	LC	X	X	X	X	X	Medium	Whole individual	1	individual	1	individual	4	4	NA	NA	Dead	Fresh	Food	75000	individual	75000	individual		75000	B.Na Pho	1
2011-12-01	E	Market	Trade	NA	NA	Saravan	Saravan	Lao PDR	South	13:05:00	15:26:00	0	6	6.1	Viverridae	Mammalia	Carnivora	Viverridae			Civet	X	II	X	PARL	X	A	High	Whole individual	1	individual	1	individual	3	3	NA	NA	Dead	Fresh	Food	170000	individual	170000	individual		170000	X	12
2011-12-01	E	Market	Trade	NA	NA	Saravan	Saravan	Lao PDR	South	13:05:00	15:26:00	0	7	7.1	Ratufa bicolor	Mammalia	Rodentia	Sciuridae	Ratufa	Ratufa bicolor	Black Giant Squirrel	NT	II	X	PARL	X	A	High	Whole individual	1	individual	1	individual	1.8	1.8	NA	NA	Dead	Fresh	Food	130000	individual	130000	individual		130000	X	1
2011-12-01	E	Market	Trade	NA	NA	Saravan	Saravan	Lao PDR	South	13:05:00	15:26:00	0	7	7.2	Pycnonotidae	Aves	Passeriformes	Pycnonotidae			Bulbul	X	X	X	X	X	J	High	Whole individual	7	individual	7	individual	0.0295	0.2065	NA	NA	Dead	Fresh	Food	3000	individual	3000	individual		21000	X	1
2011-12-01	E	Market	Trade	NA	NA	Saravan	Saravan	Lao PDR	South	13:05:00	15:26:00	0	7	7.3	Pycnonotidae	Aves	Passeriformes	Pycnonotidae			Bulbul	X	X	X	X	X	J	High	Whole individual	15	individual	15	individual	0.0295	0.4425	NA	NA	Alive	Alive	Food	3000	individual	3000	individual		45000	X	1
2011-12-01	E	Market	Trade	NA	NA	Saravan	Saravan	Lao PDR	South	13:05:00	15:26:00	0	7	7.4	Lophura nycthemera	Aves	Galliformes	Phasianidae	Lophura	Lophura nycthemera	Silver Pheasant	LC	I	X	X	X	A	High	Whole individual	1	individual	1	individual	1.39	1.39	NA	NA	Dead	Fresh	Food	100000	individual	100000	individual		100000	X	1
2011-12-01	E	Market	Trade	NA	NA	Saravan	Saravan	Lao PDR	South	13:05:00	15:26:00	0	7	7.5	Viverridae	Mammalia	Carnivora	Viverridae			Civet	X	II	X	PARL	X	J	High	Whole individual	1	individual	1	individual	3	3	NA	NA	Alive	Alive	Food	130000	individual	130000	individual		130000	X	48
2011-12-01	E	Market	Trade	NA	NA	Saravan	Saravan	Lao PDR	South	13:05:00	15:26:00	0	7	7.6	Ptyas mucous	Reptilia	Squamata	Colubridae	Ptyas	Ptyas mucous	Common Ratsnake	X	II	X	PARL	X	J	High	Whole individual	1	individual	1	individual	1	1	NA	NA	Alive	Alive	Food	50000	individual	50000	individual		50000	X	X
2011-12-01	E	Market	Trade	NA	NA	Saravan	Saravan	Lao PDR	South	13:05:00	15:26:00	0	7	7.7	Sturnus nigricollis	Aves	Passeriformes	Sturnidae	Sturnus	Sturnus nigricollis	Sturnus nigricollis	LC	X	X	X	X	A	Medium	Whole individual	3	individual	3	individual	0.15	0.45	NA	NA	Alive	Alive	Pet	30000	individual	30000	individual		90000	X	1
2011-12-01	E	Market	Trade	NA	NA	Saravan	Saravan	Lao PDR	South	13:05:00	15:26:00	0	7	7.8	Viverridae	Mammalia	Carnivora	Viverridae			Civet	X	II	X	PARL	X	J	High	Whole individual	2	individual	2	individual	3	6	NA	NA	Dead	Fresh	Food	100000	individual	100000	individual		200000	X	X
2011-12-01	E	Market	Trade	NA	NA	Saravan	Saravan	Lao PDR	South	13:05:00	15:26:00	0	8	8.1	Viverridae	Mammalia	Carnivora	Viverridae			Civet	X	II	X	PARL	X	A	High	Whole individual	2	individual	2	individual	3	6	NA	NA	Dead	Fresh	Food	180000	individual	180000	individual		360000	X	X
2011-12-01	E	Market	Trade	NA	NA	Saravan	Saravan	Lao PDR	South	13:05:00	15:26:00	0	8	8.2	Psittacula	Aves	Psittaciformes	Psittaculidae	Psittacula		Parakeet	X	II	X	X	X	J	High	Whole individual	6	individual	6	individual	0.0305	0.183	2	3	Alive	Alive	Pet	50000	2 individual	25000	individual		150000	X	X
2011-12-01	E	Market	Trade	NA	NA	Saravan	Saravan	Lao PDR	South	13:05:00	15:26:00	0	9	9.1	Ptyas mucous	Reptilia	Squamata	Colubridae	Ptyas	Ptyas mucous	Common Ratsnake	X	II	X	PARL	X	J	High	Whole individual	3	individual	3	individual	1	3	NA	NA	Alive	Alive	Food	50000	individual	50000	individual		150000	X	X
2011-12-01	E	Market	Trade	NA	NA	Saravan	Saravan	Lao PDR	South	13:05:00	15:26:00	0	10	10.1	Muntiacus	Mammalia	Artiodactyla	Cervidae	Muntiacus		Muntjac	DD, EN, LC	II	X	X	X	X	High	Part	1	Stomach	1	individual	NA	NA	NA	NA	Dead	Fresh	Food	10000	bunch	10000	bunch	X	X	X	X
2011-12-01	E	Market	Trade	NA	NA	Saravan	Saravan	Lao PDR	South	13:05:00	15:26:00	0	10	10.1	Sus scrofa	Mammalia	Artiodactyla	Suidae	Sus	Sus scrofa	Wild boar	LC	III	X	LKL	X	X	High	Part	1	head	1	individual	NA	NA	NA	NA	Dead	Fresh	Food	50000	head	50000	head		50000	X	1
2011-12-01	E	Market	Trade	NA	NA	Saravan	Saravan	Lao PDR	South	13:05:00	15:26:00	0	10	10.11	Geoemydidae	Reptilia	Testudines	Geoemydidae			Turtle	EN, VU, NT	II	X	X	X	J	High	Whole individual	2	individual	2	individual	3.2	6.4	NA	NA	Alive	Alive	Pet	50000	individual	50000	individual		100000	X	X
2011-12-01	E	Market	Trade	NA	NA	Saravan	Saravan	Lao PDR	South	13:05:00	15:26:00	0	10	10.2	Callosciurus erythraeus	Mammalia	Rodentia	Sciuridae	Callosciurus	Callosciurus erythraeus	Pallas's Squirrel	LC	III	X	X	X	A	High	Whole individual	3	individual	3	individual	0.385	1.155	NA	NA	Dead	Fresh	Food	25000	individual	25000	individual		75000	X	1
2011-12-01	E	Market	Trade	NA	NA	Saravan	Saravan	Lao PDR	South	13:05:00	15:26:00	0	10	10.3	Tragulus	Mammalia	Artiodactyla	Tragulidae	Tragulus		Mouse Deer	LC	II	X	X	X	J	Medium	Whole individual	1	individual	1	individual	2.5	2.5	NA	NA	Dead	Fresh	Food	130000	individual	130000	individual		130000	X	1
2011-12-01	E	Market	Trade	NA	NA	Saravan	Saravan	Lao PDR	South	13:05:00	15:26:00	0	10	10.4	Gallus gallus	Aves	Galliformes	Phasianidae	Gallus	Gallus gallus	Red Junglefowl	LC	III	X	X	X	A	High	Whole individual	1	individual	1	individual	0.914	0.914	NA	NA	Dead	Fresh	Food	50000	individual	50000	individual		50000	X	1
2011-12-01	E	Market	Trade	NA	NA	Saravan	Saravan	Lao PDR	South	13:05:00	15:26:00	0	10	10.5	Rhizomys	Mammalia	Rodentia	Spalacidae	Rhizomys		Bamboo Rat	LC	II	X	X	X	A	High	Whole individual	1	individual	1	individual	2	2	NA	NA	Dead	Fresh	Food	60000	individual	60000	individual		60000	X	1
2011-12-01	E	Market	Trade	NA	NA	Saravan	Saravan	Lao PDR	South	13:05:00	15:26:00	0	10	10.6	Muntiacus	Mammalia	Artiodactyla	Cervidae	Muntiacus		Muntjac	DD, EN, LC	II	X	X	X	X	High	Part	1	leg	NA	NA	3	3	NA	NA	Dead	Fresh	Food	160000	leg	160000	leg		160000	X	X
2011-12-01	E	Market	Trade	NA	NA	Saravan	Saravan	Lao PDR	South	13:05:00	15:26:00	0	10	10.7	Sus scrofa	Mammalia	Artiodactyla	Suidae	Sus	Sus scrofa	Wild boar	LC	III	X	LKL	X	X	High	Part	1	leg	NA	NA	4	4	NA	NA	Dead	Fresh	Food	100000	leg	100000	leg		100000	X	X
2011-12-01	E	Market	Trade	NA	NA	Saravan	Saravan	Lao PDR	South	13:05:00	15:26:00	0	10	10.8	Sus scrofa	Mammalia	Artiodactyla	Suidae	Sus	Sus scrofa	Wild boar	LC	III	X	LKL	X	X	High	Part	1	meat	NA	NA	NA	NA	NA	NA	Dead	Fresh	Food	NA		X	X	X	X	X	X
2011-12-01	E	Market	Trade	NA	NA	Saravan	Saravan	Lao PDR	South	13:05:00	15:26:00	0	10	10.9	Muntiacus	Mammalia	Artiodactyla	Cervidae	Muntiacus		Muntjac	DD, EN, LC	II	X	X	X	X	High	Part	1	meat	NA	NA	NA	NA	NA	NA	Dead	Fresh	Food	40000	piece	40000	piece		40000	X	X
2011-12-13	M35	Market	Trade	NA	NA	Vang Vieng	Vientiane	Lao PDR	North	16:49:00	17:01:00	0	1	1.1	Tupaia belangeri	Mammalia	Scandentia	Tupaiidae	Tupaia	Tupaia belangeri	Northern treeshrew	LC	II	X	LKL	X	A	High	Whole individual	2	individual	2	individual	0.2	0.4	NA	NA	Dead	Fresh	Food	6000	individual	6000	individual		12000	X	X
2011-12-13	M35	Market	Trade	NA	NA	Vang Vieng	Vientiane	Lao PDR	North	16:49:00	17:01:00	0	2	2.1	Chalcophaps indica	Aves	Columbiformes	Columbidae	Chalcophaps	Chalcophaps indica	Common Emerald Dove	LC	X	X	X	X	A	High	Whole individual	6	individual	6	individual	0.129	0.774	2	3	Alive	Alive	Pet	80000	2 individual	40000	individual		240000	X	X
2011-12-13	M35	Market	Trade	NA	NA	Vang Vieng	Vientiane	Lao PDR	North	16:49:00	17:01:00	0	3	3.1	Spilopelia chinensis	Aves	Columbiformes	Columbidae	Spilopelia	Spilopelia chinensis	Spotted Dove	LC	II	X	X	X	A	High	Whole individual	6	individual	6	individual	0.16	0.96	NA	NA	Alive	Alive	Pet	NA		X	X	X	X	X	X
2011-12-13	D	Market	Trade	NA	NA	Vang Vieng	Vientiane	Lao PDR	North	16:27:00	16:40:00	0	1	1.1	Tupaia belangeri	Mammalia	Scandentia	Tupaiidae	Tupaia	Tupaia belangeri	Northern treeshrew	LC	II	X	LKL	X	A	High	Whole individual	5	individual	5	individual	0.2	1	NA	NA	Dead	Fresh	Food	6000	individual	6000	individual		30000	X	24
2011-12-13	D	Market	Trade	NA	NA	Vang Vieng	Vientiane	Lao PDR	North	16:27:00	16:40:00	0	2	2.1	Atherurus macrourus	Mammalia	Rodentia	Hystricidae	Atherurus	Atherurus macrourus	Brush-tailed Porcupine	LC	II	X	X	X	A	High	Whole individual	1	individual	1	individual	3.7	3.7	NA	NA	Dead	Fresh	Food	NA		X	X	X	X	X	X
2011-12-13	D	Market	Trade	NA	NA	Vang Vieng	Vientiane	Lao PDR	North	16:27:00	16:40:00	0	3	3.1	Leopoldamys sabanus	Mammalia	Rodentia	Muridae	Leopoldamys	Leopoldamys sabanus	Long-tailed giant Rat	LC	X	X	X	X	A	Medium	Whole individual	6	individual	6	individual	0.375	2.25	NA	NA	Dead	Fresh	Food	6000	individual	6000	individual		36000	X	X
2011-12-13	D	Market	Trade	NA	NA	Vang Vieng	Vientiane	Lao PDR	North	16:27:00	16:40:00	0	3	3.2	Polyplectron bicalcaratum	Aves	Galliformes	Phasianidae	Polyplectron	Polyplectron bicalcaratum	Grey Peacock-Pheasant	LC	I	X	X	X	A	High	Whole individual	1	individual	1	individual	0.582	0.582	NA	NA	Dead	Fresh	Food	65000	individual	65000	individual		65000	X	X
2011-12-14	G	Market	Trade	NA	NA	Paek	Xieng Khouang	Lao PDR	North	15:50:00	16:05:00	0	1	1.1	Rhizomys	Mammalia	Rodentia	Spalacidae	Rhizomys		Bamboo Rat	LC	II	X	X	X	A	High	Whole individual	1	individual	1	individual	2	2	NA	NA	Alive	Alive	Food	200000	individual	200000	individual		200000	X	X
2011-12-14	G	Market	Trade	NA	NA	Paek	Xieng Khouang	Lao PDR	North	15:50:00	16:05:00	0	1	1.2	Rhizomys	Mammalia	Rodentia	Spalacidae	Rhizomys		Bamboo Rat	LC	II	X	X	X	J	High	Whole individual	3	individual	3	individual	2	6	NA	NA	Alive	Alive	Food	65000	individual	65000	individual		195000	X	X
2011-12-14	G	Market	Trade	NA	NA	Paek	Xieng Khouang	Lao PDR	North	15:50:00	16:05:00	0	2	2.1	Rhizomys	Mammalia	Rodentia	Spalacidae	Rhizomys		Bamboo Rat	LC	II	X	X	X	J	High	Whole individual	8	individual	8	individual	2	16	NA	NA	Alive	Alive	Food	80000	individual	80000	individual		640000	X	X
2011-12-14	G	Market	Trade	NA	NA	Paek	Xieng Khouang	Lao PDR	North	15:50:00	16:05:00	0	2	2.2	Rhizomys	Mammalia	Rodentia	Spalacidae	Rhizomys		Bamboo Rat	LC	II	X	X	X	A	High	Whole individual	2	individual	2	individual	2	4	NA	NA	Alive	Alive	Food	180000	individual	180000	individual		360000	X	X
2011-12-14	G	Market	Trade	NA	NA	Paek	Xieng Khouang	Lao PDR	North	15:50:00	16:05:00	0	3	3.1	Rhizomys	Mammalia	Rodentia	Spalacidae	Rhizomys		Bamboo Rat	LC	II	X	X	X	J	High	Whole individual	4	individual	4	individual	2	8	NA	NA	Alive	Alive	Food	100000	individual	100000	individual		400000	X	X
2011-12-14	G	Market	Trade	NA	NA	Paek	Xieng Khouang	Lao PDR	North	15:50:00	16:05:00	0	4	4.1	Hypsipetes leucocephalus	Aves	Passeriformes	Pycnonotidae	Hypsipetes	Hypsipetes leucocephalus	Black Bulbul	LC	X	X	X	X	A	High	Whole individual	4	individual	4	individual	0.037	0.148	NA	NA	Dead	Fresh	Food	5000	individual	5000	individual		20000	X	X
2011-12-14	G	Market	Trade	NA	NA	Paek	Xieng Khouang	Lao PDR	North	15:50:00	16:05:00	0	4	4.2	Pycnonotidae	Aves	Passeriformes	Pycnonotidae			Bulbul	X	X	X	X	X	A	High	Whole individual	10	individual	10	individual	0.0295	0.295	NA	NA	Dead	Fresh	Food	5000	individual	5000	individual		50000	X	X
2011-12-14	G	Market	Trade	NA	NA	Paek	Xieng Khouang	Lao PDR	North	15:50:00	16:05:00	0	4	4.3	Hirundinidae	Aves	Passeriformes	Hirundinidae			Martin	X	X	X	X	X	J	Medium	Whole individual	72	individual	72	individual	0.041	2.952	3	24	Dead	Fermented	Food	10000	3 individual	3333	individual		240000	X	X
2011-12-14	G	Market	Trade	NA	NA	Paek	Xieng Khouang	Lao PDR	North	15:50:00	16:05:00	0	4	4.4	Scolopacidae	Aves	Charadriiformes	Scolopacidae	NA		Sandpipers	X	X	X	X	X	A	Medium	Whole individual	4	individual	4	individual	0.035	0.14	NA	NA	Dead	Fresh	Food	15000	individual	15000	individual		60000	X	X
2011-12-14	G	Market	Trade	NA	NA	Paek	Xieng Khouang	Lao PDR	North	15:50:00	16:05:00	0	5	5.1	Atherurus macrourus	Mammalia	Rodentia	Hystricidae	Atherurus	Atherurus macrourus	Brush-tailed Porcupine	LC	II	X	X	X	A	High	Whole individual	1	individual	1	individual	3.7	3.7	NA	NA	Dead	Fresh	Food	300000	individual	300000	individual		300000	X	X
2011-12-14	G	Market	Trade	NA	NA	Paek	Xieng Khouang	Lao PDR	North	15:50:00	16:05:00	0	5	5.2	Paradoxurus hermaphroditus	Mammalia	Carnivora	Viverridae	Paradoxurus	Paradoxurus hermaphroditus	Common Palm Civet	LC	II	X	X	X	A	High	Whole individual	1	individual	1	individual	3.5	3.5	NA	NA	Dead	Fresh	Food	NA		X	X	X	X	X	X
2011-12-14	G	Market	Trade	NA	NA	Paek	Xieng Khouang	Lao PDR	North	15:50:00	16:05:00	0	5	5.3	Dremomys rufigenis	Mammalia	Rodentia	Sciuridae	Dremomys	Dremomys rufigenis	Red-Cheeked Squirrel	LC	III	GT-VU	LKL	X	A	High	Whole individual	2	individual	2	individual	0.25	0.5	NA	NA	Dead	Fresh	Food	20000	individual	20000	individual		40000	X	X
2011-12-14	G	Market	Trade	NA	NA	Paek	Xieng Khouang	Lao PDR	North	15:50:00	16:05:00	0	5	5.4	Callosciurus inornatus	Mammalia	Rodentia	Sciuridae	Callosciurus	Callosciurus inornatus	Inornate Squirrel	LC	III	GT-VU	LKL	X	A	High	Whole individual	3	individual	3	individual	0.277	0.831	NA	NA	Dead	Fresh	Food	20000	individual	20000	individual		60000	X	X
2011-12-14	G	Market	Trade	NA	NA	Paek	Xieng Khouang	Lao PDR	North	15:50:00	16:05:00	0	6	6.1	Atherurus macrourus	Mammalia	Rodentia	Hystricidae	Atherurus	Atherurus macrourus	Brush-tailed Porcupine	LC	II	X	X	X	A	High	Whole individual	1	individual	1	individual	3.7	3.7	NA	NA	Dead	Fresh	Food	300000	individual	300000	individual		300000	X	X
2011-12-14	G	Market	Trade	NA	NA	Paek	Xieng Khouang	Lao PDR	North	15:50:00	16:05:00	0	6	6.2	Atherurus macrourus	Mammalia	Rodentia	Hystricidae	Atherurus	Atherurus macrourus	Brush-tailed Porcupine	LC	II	X	X	X	J	High	Whole individual	1	individual	1	individual	3.7	3.7	NA	NA	Dead	Fresh	Food	250000	individual	250000	individual		250000	X	X
2011-12-14	G	Market	Trade	NA	NA	Paek	Xieng Khouang	Lao PDR	North	15:50:00	16:05:00	0	6	6.3	Petaurista	Mammalia	Rodentia	Sciuridae	Petaurista		Giant flying squirrel	LC	X	X	X	X	A	High	Whole individual	1	individual	1	individual	2.8	2.8	NA	NA	Dead	Fresh	Food	80000	individual	80000	individual		80000	X	X
2011-12-14	G	Market	Trade	NA	NA	Paek	Xieng Khouang	Lao PDR	North	15:50:00	16:05:00	0	6	6.4	Callosciurus inornatus	Mammalia	Rodentia	Sciuridae	Callosciurus	Callosciurus inornatus	Inornate Squirrel	LC	III	GT-VU	LKL	X	A	High	Whole individual	2	individual	2	individual	0.277	0.554	NA	NA	Dead	Fresh	Food	20000	individual	20000	individual		40000	X	X
2011-12-14	G	Market	Trade	NA	NA	Paek	Xieng Khouang	Lao PDR	North	15:50:00	16:05:00	0	6	6.5	Dremomys rufigenis	Mammalia	Rodentia	Sciuridae	Dremomys	Dremomys rufigenis	Red-Cheeked Squirrel	LC	III	GT-VU	LKL	X	A	High	Whole individual	2	individual	2	individual	0.25	0.5	NA	NA	Dead	Fresh	Food	15000	individual	15000	individual		30000	X	X
2011-12-14	G	Market	Trade	NA	NA	Paek	Xieng Khouang	Lao PDR	North	15:50:00	16:05:00	0	6	6.6	Hylopetes	Mammalia	Rodentia	Sciuridae	Hylopetes		Small Flying Squirrel	LC	X	X	LKL	X	J	High	Whole individual	2	individual	2	individual	0.2205	0.441	NA	NA	Dead	Fresh	Food	30000	individual	30000	individual		60000	X	X
2011-12-14	G	Market	Trade	NA	NA	Paek	Xieng Khouang	Lao PDR	North	15:50:00	16:05:00	0	6	6.7	Ratufa bicolor	Mammalia	Rodentia	Sciuridae	Ratufa	Ratufa bicolor	Black Giant Squirrel	NT	II	X	PARL	X	A	High	Whole individual	1	individual	1	individual	1.8	1.8	NA	NA	Dead	Fresh	Food	200000	individual	200000	individual		200000	X	X
2011-12-14	G	Market	Trade	NA	NA	Paek	Xieng Khouang	Lao PDR	North	15:50:00	16:05:00	0	6	6.8	Bambusicola fytchii	Aves	Galliformes	Phasianidae	Bambusicola	Bambusicola fytchii	Mountain Bamboo Partridge	LC	X	X	X	X	A	Medium	Whole individual	3	individual	3	individual	0.328	0.984	NA	NA	Dead	Fresh	Food	20000	individual	20000	individual		60000	X	X
2011-12-14	G	Market	Trade	NA	NA	Paek	Xieng Khouang	Lao PDR	North	15:50:00	16:05:00	0	6	6.9	Treron sieboldii	Aves	Columbiformes		Treron	Treron sieboldii	White-bellied Green Pigeon	LC	II	GNT	LKL	X	A	Medium	Whole individual	1	individual	1	individual	0.259	0.259	NA	NA	Dead	Fresh	Food	10000	individual	10000	individual		10000	X	X
2011-12-14	G	Market	Trade	NA	NA	Paek	Xieng Khouang	Lao PDR	North	15:50:00	16:05:00	0	7	7.1	Pycnonotidae	Aves	Passeriformes	Pycnonotidae			Bulbul	X	X	X	X	X	A	High	Whole individual	24	individual	24	individual	0.0295	0.708	3	8	Dead	Fresh	Food	10000	3 individual	3333	individual		80000	X	X
2011-12-14	G	Market	Trade	NA	NA	Paek	Xieng Khouang	Lao PDR	North	15:50:00	16:05:00	0	7	7.2	Hypsipetes leucocephalus	Aves	Passeriformes	Pycnonotidae	Hypsipetes	Hypsipetes leucocephalus	Black Bulbul	LC	X	X	X	X	A	High	Whole individual	5	individual	5	individual	0.037	0.185	NA	NA	Dead	Fresh	Food	5000	individual	5000	individual		25000	X	X
2011-12-14	G	Market	Trade	NA	NA	Paek	Xieng Khouang	Lao PDR	North	15:50:00	16:05:00	0	7	7.3	Hirundinidae	Aves	Passeriformes	Hirundinidae			Martin	X	X	X	X	X	A	Medium	Whole individual	51	individual	51	individual	0.041	2.091	3	17	Dead	Fermented	Food	10000	3 individual	3333	individual		170000	X	X
2011-12-14	G	Market	Trade	NA	NA	Paek	Xieng Khouang	Lao PDR	North	15:50:00	16:05:00	0	8	8.1	Dremomys rufigenis	Mammalia	Rodentia	Sciuridae	Dremomys	Dremomys rufigenis	Red-Cheeked Squirrel	LC	III	GT-VU	LKL	X	A	High	Whole individual	1	individual	1	individual	0.25	0.25	NA	NA	Dead	Fresh	Food	15000	individual	15000	individual		15000	X	X
2011-12-14	G	Market	Trade	NA	NA	Paek	Xieng Khouang	Lao PDR	North	15:50:00	16:05:00	0	8	8.2	Callosciurus inornatus	Mammalia	Rodentia	Sciuridae	Callosciurus	Callosciurus inornatus	Inornate Squirrel	LC	III	GT-VU	LKL	X	A	High	Whole individual	2	individual	2	individual	0.277	0.554	NA	NA	Dead	Fresh	Food	15000	individual	15000	individual		30000	X	X
2011-12-14	G	Market	Trade	NA	NA	Paek	Xieng Khouang	Lao PDR	North	15:50:00	16:05:00	0	9	9.1	Petaurista	Mammalia	Rodentia	Sciuridae	Petaurista		Giant flying squirrel	LC	X	X	X	X	A	High	Whole individual	1	individual	1	individual	2.8	2.8	NA	NA	Dead	Fresh	Food	NA		X	X	X	X	X	X
2011-12-14	G	Market	Trade	NA	NA	Paek	Xieng Khouang	Lao PDR	North	15:50:00	16:05:00	0	10	10.1	Dremomys rufigenis	Mammalia	Rodentia	Sciuridae	Dremomys	Dremomys rufigenis	Red-Cheeked Squirrel	LC	III	GT-VU	LKL	X	A	High	Whole individual	2	individual	2	individual	0.25	0.5	NA	NA	Dead	Fresh	Food	15000	individual	15000	individual		30000	X	X
2011-12-14	G	Market	Trade	NA	NA	Paek	Xieng Khouang	Lao PDR	North	15:50:00	16:05:00	0	10	10.2	Rhizomys	Mammalia	Rodentia	Spalacidae	Rhizomys		Bamboo Rat	LC	II	X	X	X	J	High	Whole individual	1	individual	1	individual	2	2	NA	NA	Alive	Alive	Food	100000	individual	100000	individual		100000	X	X
2011-12-14	G	Market	Trade	NA	NA	Paek	Xieng Khouang	Lao PDR	North	15:50:00	16:05:00	0	10	10.3	Lophura nycthemera	Aves	Galliformes	Phasianidae	Lophura	Lophura nycthemera	Silver Pheasant	LC	I	X	X	F	A	High	Whole individual	1	individual	1	individual	1.39	1.39	NA	NA	Dead	Fresh	Food	120000	individual	120000	individual		120000	X	X
2011-12-14	G	Market	Trade	NA	NA	Paek	Xieng Khouang	Lao PDR	North	15:50:00	16:05:00	0	10	10.4	Atherurus macrourus	Mammalia	Rodentia	Hystricidae	Atherurus	Atherurus macrourus	Brush-tailed Porcupine	LC	II	X	X	X	A	High	Whole individual	1	individual	1	individual	3.7	3.7	NA	NA	Dead	Fresh	Food	150000	individual	150000	individual		150000	X	X
2011-12-14	G	Market	Trade	NA	NA	Paek	Xieng Khouang	Lao PDR	North	15:50:00	16:05:00	0	11	11.1	Petaurista	Mammalia	Rodentia	Sciuridae	Petaurista		Giant flying squirrel	LC	X	X	X	X	A	High	Whole individual	1	individual	1	individual	2.8	2.8	NA	NA	Dead	Fresh	Food	80000	individual	80000	individual		80000	X	X
2011-12-14	G	Market	Trade	NA	NA	Paek	Xieng Khouang	Lao PDR	North	15:50:00	16:05:00	0	12	12.1	Ratufa bicolor	Mammalia	Rodentia	Sciuridae	Ratufa	Ratufa bicolor	Black Giant Squirrel	NT	II	X	PARL	X	A	High	Whole individual	1	individual	1	individual	1.8	1.8	NA	NA	Dead	Fresh	Food	150000	individual	150000	individual		150000	X	X
2011-12-14	G	Market	Trade	NA	NA	Paek	Xieng Khouang	Lao PDR	North	15:50:00	16:05:00	0	12	12.2	Petaurista	Mammalia	Rodentia	Sciuridae	Petaurista		Giant flying squirrel	LC	X	X	X	X	A	High	Whole individual	2	individual	2	individual	2.8	5.6	NA	NA	Dead	Fresh	Food	80000	individual	80000	individual		160000	X	X
2011-12-14	G	Market	Trade	NA	NA	Paek	Xieng Khouang	Lao PDR	North	15:50:00	16:05:00	0	12	12.3	Callosciurus inornatus	Mammalia	Rodentia	Sciuridae	Callosciurus	Callosciurus inornatus	Inornate Squirrel	LC	III	GT-VU	LKL	X	A	High	Whole individual	3	individual	3	individual	0.277	0.831	NA	NA	Dead	Fresh	Food	15000	individual	15000	individual		45000	X	X
2011-12-14	G	Market	Trade	NA	NA	Paek	Xieng Khouang	Lao PDR	North	15:50:00	16:05:00	0	12	12.4	Aves	Aves					Wild bird	X	X	X	X	X	A	High	Whole individual	2	individual	2	individual	0.0325	0.065	NA	NA	Dead	Fresh	Food	15000	individual	15000	individual		30000	X	X
2011-12-14	G	Market	Trade	NA	NA	Paek	Xieng Khouang	Lao PDR	North	15:50:00	16:05:00	0	13	13.1	Rhizomys	Mammalia	Rodentia	Spalacidae	Rhizomys		Bamboo Rat	LC	II	X	X	X	J	High	Whole individual	6	individual	6	individual	2	12	NA	NA	Alive	Alive	Food	80000	individual	80000	individual		480000	X	X
2011-12-14	G	Market	Trade	NA	NA	Paek	Xieng Khouang	Lao PDR	North	15:50:00	16:05:00	0	13	13.2	Rhizomys	Mammalia	Rodentia	Spalacidae	Rhizomys		Bamboo Rat	LC	II	X	X	X	J	High	Whole individual	2	individual	2	individual	2	4	NA	NA	Alive	Alive	Food	50000	individual	50000	individual		100000	X	X
2011-12-14	G	Market	Trade	NA	NA	Paek	Xieng Khouang	Lao PDR	North	15:50:00	16:05:00	0	14	14.1	Petaurista	Mammalia	Rodentia	Sciuridae	Petaurista		Giant flying squirrel	LC	X	X	X	X	A	High	Whole individual	2	individual	2	individual	2.8	5.6	NA	NA	Dead	Fresh	Food	80000	individual	80000	individual		160000	X	X
2011-12-14	G	Market	Trade	NA	NA	Paek	Xieng Khouang	Lao PDR	North	15:50:00	16:05:00	0	14	14.2	Rhizomys	Mammalia	Rodentia	Spalacidae	Rhizomys		Bamboo Rat	LC	II	X	X	X	A	High	Whole individual	1	individual	1	individual	2	2	NA	NA	Dead	Fresh	Food	80000	individual	80000	individual		80000	X	X
2011-12-14	G	Market	Trade	NA	NA	Paek	Xieng Khouang	Lao PDR	North	15:50:00	16:05:00	0	14	14.3	Rhizomys	Mammalia	Rodentia	Spalacidae	Rhizomys		Bamboo Rat	LC	II	X	X	X	J	High	Whole individual	1	individual	1	individual	2	2	NA	NA	Dead	Fresh	Food	80000	individual	80000	individual		80000	X	X
2011-12-14	G	Market	Trade	NA	NA	Paek	Xieng Khouang	Lao PDR	North	15:50:00	16:05:00	0	15	15.1	Callosciurus inornatus	Mammalia	Rodentia	Sciuridae	Callosciurus	Callosciurus inornatus	Inornate Squirrel	LC	III	GT-VU	LKL	X	A	High	Whole individual	6	individual	6	individual	0.277	1.662	NA	NA	Dead	Fresh	Food	15000	individual	15000	individual		90000	X	X
2011-12-14	G	Market	Trade	NA	NA	Paek	Xieng Khouang	Lao PDR	North	15:50:00	16:05:00	0	15	15.2	Dremomys rufigenis	Mammalia	Rodentia	Sciuridae	Dremomys	Dremomys rufigenis	Red-Cheeked Squirrel	LC	III	GT-VU	LKL	X	A	High	Whole individual	2	individual	2	individual	0.25	0.5	NA	NA	Dead	Fresh	Food	20000	individual	20000	individual		40000	X	X
2011-12-14	G	Market	Trade	NA	NA	Paek	Xieng Khouang	Lao PDR	North	15:50:00	16:05:00	0	15	15.3	Atherurus macrourus	Mammalia	Rodentia	Hystricidae	Atherurus	Atherurus macrourus	Brush-tailed Porcupine	LC	II	X	X	X	A	High	Whole individual	1	individual	1	individual	3.7	3.7	NA	NA	Dead	Fresh	Food	NA		X	X	X	X	X	X
2011-12-14	G	Market	Trade	NA	NA	Paek	Xieng Khouang	Lao PDR	North	15:50:00	16:05:00	0	16	16.1	Rhizomys	Mammalia	Rodentia	Spalacidae	Rhizomys		Bamboo Rat	LC	II	X	X	X	J	High	Whole individual	1	individual	1	individual	2	2	NA	NA	Dead	Fresh	Food	50000	individual	50000	individual		50000	X	X
2011-12-14	G	Market	Trade	NA	NA	Paek	Xieng Khouang	Lao PDR	North	15:50:00	16:05:00	0	16	16.2	Dremomys rufigenis	Mammalia	Rodentia	Sciuridae	Dremomys	Dremomys rufigenis	Red-Cheeked Squirrel	LC	III	GT-VU	LKL	X	A	High	Whole individual	2	individual	2	individual	0.25	0.5	NA	NA	Dead	Fresh	Food	15000	individual	15000	individual		30000	X	X
2011-12-14	G	Market	Trade	NA	NA	Paek	Xieng Khouang	Lao PDR	North	15:50:00	16:05:00	0	17	17.1	Aves	Aves					Wild bird	X	X	X	X	X	A	High	Whole individual	1	individual	1	individual	0.0325	0.0325	NA	NA	Dead	Fresh	Food	5000	individual	5000	individual		5000	X	X
2011-12-14	G	Market	Trade	NA	NA	Paek	Xieng Khouang	Lao PDR	North	15:50:00	16:05:00	0	17	17.2	Pycnonotidae	Aves	Passeriformes	Pycnonotidae			Bulbul	X	X	X	X	X	A	High	Whole individual	3	individual	3	individual	0.0295	0.0885	NA	NA	Dead	Fresh	Food	10000	individual	10000	individual		30000	X	X
2011-12-14	G	Market	Trade	NA	NA	Paek	Xieng Khouang	Lao PDR	North	15:50:00	16:05:00	0	18	18.1	Hypsipetes leucocephalus	Aves	Passeriformes	Pycnonotidae	Hypsipetes	Hypsipetes leucocephalus	Black Bulbul	LC	X	X	X	X	A	High	Whole individual	4	individual	4	individual	0.037	0.148	NA	NA	Dead	Fresh	Food	5000	individual	5000	individual		20000	X	X
2011-12-14	G	Market	Trade	NA	NA	Paek	Xieng Khouang	Lao PDR	North	15:50:00	16:05:00	0	18	18.2	Pycnonotidae	Aves	Passeriformes	Pycnonotidae			Bulbul	X	X	X	X	X	J	High	Whole individual	4	individual	4	individual	0.0295	0.118	4	1	Dead	Fresh	Food	10000	4 individual	2500	individual		10000	X	X
2011-12-14	D	Market	Trade	NA	NA	Vang Vieng	Vientiane	Lao PDR	North	06:40:00	06:53:00	1	1	1.1	Atherurus macrourus	Mammalia	Rodentia	Hystricidae	Atherurus	Atherurus macrourus	Brush-tailed Porcupine	LC	II	X	X	X	A	High	Whole individual	1	individual	1	individual	3.7	3.7	NA	NA	Dead	Fresh	Food	100000	individual	100000	individual		100000	X	24
2011-12-14	D	Market	Trade	NA	NA	Vang Vieng	Vientiane	Lao PDR	North	06:40:00	06:53:00	1	1	1.2	Muntiacus	Mammalia	Artiodactyla	Cervidae	Muntiacus		Muntjac	DD, EN, LC	II	X	X	X	X	High	Part	1	head	1	individual	4	4	NA	NA	Dead	Fresh	Food	50000	head	50000	head		50000	X	24
2011-12-14	D	Market	Trade	NA	NA	Vang Vieng	Vientiane	Lao PDR	North	06:40:00	06:53:00	1	1	1.3	Muntiacus	Mammalia	Artiodactyla	Cervidae	Muntiacus		Muntjac	DD, EN, LC	II	X	X	X	X	High	Part	1	meat	NA	NA	NA	NA	NA	NA	Dead	Fresh	Food	60000	kg	60000	kg	X	X	X	24
2011-12-14	D	Market	Trade	NA	NA	Vang Vieng	Vientiane	Lao PDR	North	06:40:00	06:53:00	1	2	2.1	Chalcophaps indica	Aves	Columbiformes	Columbidae	Chalcophaps	Chalcophaps indica	Common Emerald Dove	LC	X	X	X	X	A	High	Whole individual	3	individual	3	individual	0.129	0.387	NA	NA	Alive	Alive	Food	20000	individual	20000	individual		60000	X	24
2011-12-14	D	Market	Trade	NA	NA	Vang Vieng	Vientiane	Lao PDR	North	06:40:00	06:53:00	1	2	2.2	Chalcophaps indica	Aves	Columbiformes	Columbidae	Chalcophaps	Chalcophaps indica	Common Emerald Dove	LC	X	X	X	X	A	High	Whole individual	1	individual	1	individual	0.129	0.129	NA	NA	Dead	Fresh	Food	20000	individual	20000	individual		20000	X	24
2011-12-14	D	Market	Trade	NA	NA	Vang Vieng	Vientiane	Lao PDR	North	06:40:00	06:53:00	1	2	2.3	Sus scrofa	Mammalia	Artiodactyla	Suidae	Sus	Sus scrofa	Wild boar	LC	III	X	LKL	X	X	High	Part	2	kg	1	individual	NA	2	NA	NA	Dead	Fresh	Food	40000	kg	40000	kg		80000	X	24
2011-12-14	D	Market	Trade	NA	NA	Vang Vieng	Vientiane	Lao PDR	North	06:40:00	06:53:00	1	3	3.1	Callosciurus inornatus	Mammalia	Rodentia	Sciuridae	Callosciurus	Callosciurus inornatus	Inornate Squirrel	LC	III	GT-VU	LKL	X	A	High	Whole individual	1	individual	1	individual	0.277	0.277	NA	NA	Dead	Fresh	Food	25000	individual	25000	individual		25000	X	X
2011-12-14	D	Market	Trade	NA	NA	Vang Vieng	Vientiane	Lao PDR	North	06:40:00	06:53:00	1	3	3.2	Tupaia belangeri	Mammalia	Scandentia	Tupaiidae	Tupaia	Tupaia belangeri	Northern treeshrew	LC	II	X	LKL	X	A	High	Whole individual	2	individual	2	individual	0.2	0.4	NA	NA	Dead	Fresh	Food	15000	individual	15000	individual		30000	X	X
2011-12-14	D	Market	Trade	NA	NA	Vang Vieng	Vientiane	Lao PDR	North	06:40:00	06:53:00	1	3	3.3	Chalcophaps indica	Aves	Columbiformes	Columbidae	Chalcophaps	Chalcophaps indica	Common Emerald Dove	LC	X	X	X	X	A	High	Whole individual	3	individual	3	individual	0.129	0.387	NA	NA	Dead	Fresh	Food	20000	individual	20000	individual		60000	X	X
2011-12-14	D	Market	Trade	NA	NA	Vang Vieng	Vientiane	Lao PDR	North	06:40:00	06:53:00	1	3	3.4	Pycnonotidae	Aves	Passeriformes	Pycnonotidae			Bulbul	X	X	X	X	X	A	High	Whole individual	4	individual	4	individual	0.0295	0.118	2	2	Dead	Fresh	Food	10000	2 individual	5000	individual		20000	X	X
2011-12-14	D	Market	Trade	NA	NA	Vang Vieng	Vientiane	Lao PDR	North	06:40:00	06:53:00	1	3	3.5	Pycnonotidae	Aves	Passeriformes	Pycnonotidae			Bulbul	X	X	X	X	X	J	High	Whole individual	12	individual	12	individual	0.0295	0.354	NA	NA	Dead	Fresh	Food	3000	individual	3000	individual		36000	X	X
2011-12-14	D	Market	Trade	NA	NA	Vang Vieng	Vientiane	Lao PDR	North	06:40:00	06:53:00	1	4	4.1	Leopoldamys sabanus	Mammalia	Rodentia	Muridae	Leopoldamys	Leopoldamys sabanus	Long-tailed giant Rat	LC	X	X	X	X	A	Medium	Whole individual	15	individual	15	individual	0.375	5.625	NA	NA	Dead	Fresh	Food	6000	individual	6000	individual		90000	X	48
2011-12-14	D	Market	Trade	NA	NA	Vang Vieng	Vientiane	Lao PDR	North	06:40:00	06:53:00	1	4	4.2	Callosciurus inornatus	Mammalia	Rodentia	Sciuridae	Callosciurus	Callosciurus inornatus	Inornate Squirrel	LC	III	GT-VU	LKL	X	A	High	Whole individual	4	individual	4	individual	0.277	1.108	NA	NA	Dead	Fresh	Food	25000	individual	25000	individual		100000	X	24
2011-12-14	D	Market	Trade	NA	NA	Vang Vieng	Vientiane	Lao PDR	North	06:40:00	06:53:00	1	4	4.3	Dremomys rufigenis	Mammalia	Rodentia	Sciuridae	Dremomys	Dremomys rufigenis	Red-Cheeked Squirrel	LC	III	GT-VU	LKL	X	A	High	Whole individual	1	individual	1	individual	0.25	0.25	NA	NA	Dead	Fresh	Food	23000	individual	23000	individual		23000	X	24
2011-12-14	D	Market	Trade	NA	NA	Vang Vieng	Vientiane	Lao PDR	North	06:40:00	06:53:00	1	5	5.1	Muridae	Mammalia	Rodentia	Muridae			Rat	LC	X	X	X	X	A	High	Whole individual	5	individual	5	individual	0.329	1.645	NA	NA	Dead	Fresh	Food	6000	individual	6000	individual		30000	X	48
2011-12-14	D	Market	Trade	NA	NA	Vang Vieng	Vientiane	Lao PDR	North	06:40:00	06:53:00	1	6	6.1	Callosciurus inornatus	Mammalia	Rodentia	Sciuridae	Callosciurus	Callosciurus inornatus	Inornate Squirrel	LC	III	GT-VU	LKL	X	A	High	Whole individual	1	individual	1	individual	0.277	0.277	NA	NA	Dead	Fresh	Food	23000	individual	23000	individual		23000	X	24
2011-12-14	D	Market	Trade	NA	NA	Vang Vieng	Vientiane	Lao PDR	North	06:40:00	06:53:00	1	7	7.1	Dremomys rufigenis	Mammalia	Rodentia	Sciuridae	Dremomys	Dremomys rufigenis	Red-Cheeked Squirrel	LC	III	GT-VU	LKL	X	A	High	Whole individual	1	individual	1	individual	0.25	0.25	NA	NA	Dead	Fresh	Food	25000	individual	25000	individual		25000	X	24
2011-12-14	D	Market	Trade	NA	NA	Vang Vieng	Vientiane	Lao PDR	North	06:40:00	06:53:00	1	7	7.2	Pycnonotidae	Aves	Passeriformes	Pycnonotidae			Bulbul	X	X	X	X	X	J	High	Whole individual	6	individual	6	individual	0.0295	0.177	NA	NA	Dead	Fresh	Food	10000	individual	10000	individual		60000	X	24
2011-12-14	D	Market	Trade	NA	NA	Vang Vieng	Vientiane	Lao PDR	North	06:40:00	06:53:00	1	8	8.1	Leopoldamys sabanus	Mammalia	Rodentia	Muridae	Leopoldamys	Leopoldamys sabanus	Long-tailed giant Rat	LC	X	X	X	X	A	Medium	Whole individual	1	individual	1	individual	0.375	0.375	NA	NA	Dead	Fresh	Food	10000	individual	10000	individual		10000	X	24
2011-12-14	D	Market	Trade	NA	NA	Vang Vieng	Vientiane	Lao PDR	North	06:40:00	06:53:00	1	8	8.2	Pycnonotidae	Aves	Passeriformes	Pycnonotidae			Bulbul	X	X	X	X	X	J	High	Whole individual	3	individual	3	individual	0.0295	0.0885	3	1	Dead	Fresh	Food	10000	3 individual	3333	individual		10000	X	24
2011-12-14	D	Market	Trade	NA	NA	Vang Vieng	Vientiane	Lao PDR	North	06:40:00	06:53:00	1	8	8.3	Zoothera dauma	Aves	Passeriformes	Turdidae	Zoothera	Zoothera dauma	Scaly Thrush	LC	X	X	X	X	A	Medium	Whole individual	1	individual	1	individual	0.095	0.095	NA	NA	Dead	Fresh	Food	10000	individual	10000	individual		10000	X	24
2011-12-15	M46	Market	Trade	NA	NA	Paek	Xieng Khouang	Lao PDR	North	11:24:00	11:55:00	1	1	1.1	Paguma larvata	Mammalia	Carnivora	Viverridae	Paguma	Paguma larvata	Masked Palm Civet	LC	II	X	X	F	A	High	Whole individual	1	individual	1	individual	4	4	NA	NA	Dead	Fresh	Food	260000	individual	260000	individual		260000	X	8
2011-12-15	M46	Market	Trade	NA	NA	Paek	Xieng Khouang	Lao PDR	North	11:24:00	11:55:00	1	2	2.1	Paguma larvata	Mammalia	Carnivora	Viverridae	Paguma	Paguma larvata	Masked Palm Civet	LC	II	X	X	F	A	High	Whole individual	1	individual	1	individual	4	4	NA	NA	Dead	Fresh	Food	250000	individual	250000	individual		250000	Khoun Distirct	X
2011-12-15	M46	Market	Trade	NA	NA	Paek	Xieng Khouang	Lao PDR	North	11:24:00	11:55:00	1	2	2.2	Paguma larvata	Mammalia	Carnivora	Viverridae	Paguma	Paguma larvata	Masked Palm Civet	LC	II	X	X	F	J	High	Whole individual	1	individual	1	individual	4	4	NA	NA	Dead	Fresh	Food	150000	individual	150000	individual		150000	Khoun Distirct	X
2011-12-15	M46	Market	Trade	NA	NA	Paek	Xieng Khouang	Lao PDR	North	11:24:00	11:55:00	1	2	2.3	Petaurista philippensis	Mammalia	Rodentia	Sciuridae	Petaurista	Petaurista philippensis	Indian Giant Flying Squirrel	LC	III	X	PARL	F	A	High	Whole individual	1	individual	1	individual	1.8	1.8	NA	NA	Dead	Fresh	Food	200000	individual	200000	individual		200000	Khoun Distirct	X
2011-12-15	M46	Market	Trade	NA	NA	Paek	Xieng Khouang	Lao PDR	North	11:24:00	11:55:00	1	2	2.4	Rhizomys	Mammalia	Rodentia	Spalacidae	Rhizomys		Bamboo Rat	LC	II	X	X	X	J	High	Whole individual	3	individual	3	individual	2	6	NA	NA	Alive	Alive	Food	80000	individual	80000	individual		240000	X	X
2011-12-15	M46	Market	Trade	NA	NA	Paek	Xieng Khouang	Lao PDR	North	11:24:00	11:55:00	1	2	2.5	Hirundinidae	Aves	Passeriformes	Hirundinidae			Martin	X	X	X	X	X	A	Medium	Whole individual	18	individual	18	individual	0.041	0.738	6	3	Dead	Fermented	Food	10000	6 individual	1667	individual		30000	X	X
2011-12-15	M46	Market	Trade	NA	NA	Paek	Xieng Khouang	Lao PDR	North	11:24:00	11:55:00	1	3	3.1	Hypsipetes leucocephalus	Aves	Passeriformes	Pycnonotidae	Hypsipetes	Hypsipetes leucocephalus	Black Bulbul	LC	X	X	X	X	A	Medium	Whole individual	2	individual	2	individual	0.037	0.074	NA	NA	Dead	Fresh	Food	5000	individual	5000	individual		10000	X	X
2011-12-15	M46	Market	Trade	NA	NA	Paek	Xieng Khouang	Lao PDR	North	11:24:00	11:55:00	1	3	3.2	Treron	Aves	Columbiformes	Columbidae	Treron		Green Pigeon	X	II	X	X	X	A	High	Whole individual	3	individual	3	individual	0.322	0.966	NA	NA	Dead	Fresh	Food	5000	individual	5000	individual		15000	X	X
2011-12-15	M46	Market	Trade	NA	NA	Paek	Xieng Khouang	Lao PDR	North	11:24:00	11:55:00	1	3	3.3	Porzana pusilla	Aves	Gruiformes	Rallidae	Porzana	Porzana pusilla	Baillon's Crake	LC	X	X	X	X	A	Medium	Whole individual	1	individual	1	individual	0.035	0.035	NA	NA	Dead	Fresh	Food	5000	individual	5000	individual		5000	X	X
2011-12-15	M46	Market	Trade	NA	NA	Paek	Xieng Khouang	Lao PDR	North	11:24:00	11:55:00	1	4	4.1	Rhizomys	Mammalia	Rodentia	Spalacidae	Rhizomys		Bamboo Rat	LC	II	X	X	X	J	High	Whole individual	1	individual	1	individual	2	2	NA	NA	Alive	Alive	Food	80000	individual	80000	individual		80000	X	X
2011-12-15	M46	Market	Trade	NA	NA	Paek	Xieng Khouang	Lao PDR	North	11:24:00	11:55:00	1	5	5.1	Hypsipetes leucocephalus	Aves	Passeriformes	Pycnonotidae	Hypsipetes	Hypsipetes leucocephalus	Black Bulbul	LC	X	X	X	X	A	Medium	Whole individual	7	individual	7	individual	0.037	0.259	NA	NA	Dead	Fresh	Food	5000	individual	5000	individual		35000	X	X
2011-12-15	M46	Market	Trade	NA	NA	Paek	Xieng Khouang	Lao PDR	North	11:24:00	11:55:00	1	5	5.2	Rhizomys	Mammalia	Rodentia	Spalacidae	Rhizomys		Bamboo Rat	LC	II	X	X	X	J	High	Whole individual	6	individual	6	individual	2	12	NA	NA	Dead	Fresh	Food	80000	individual	80000	individual		480000	X	X
2011-12-15	M46	Market	Trade	NA	NA	Paek	Xieng Khouang	Lao PDR	North	11:24:00	11:55:00	1	6	6.1	Hypsipetes leucocephalus	Aves	Passeriformes	Pycnonotidae	Hypsipetes	Hypsipetes leucocephalus	Black Bulbul	LC	X	X	X	X	A	High	Whole individual	2	individual	2	individual	0.037	0.074	NA	NA	Dead	Fresh	Food	5000	individual	5000	individual		10000	X	X
2011-12-15	M46	Market	Trade	NA	NA	Paek	Xieng Khouang	Lao PDR	North	11:24:00	11:55:00	1	6	6.2	Acrocephalus agricola	Aves	Passeriformes	Acrocepphalidae	Acrocephalus	Acrocephalus agricola	Paddyfield Warbler	LC	X	X	LKL	X	A	Medium	Whole individual	1	individual	1	individual	0.0095	0.0095	NA	NA	Dead	Fresh	Food	5000	individual	5000	individual		5000	X	X
2011-12-15	M46	Market	Trade	NA	NA	Paek	Xieng Khouang	Lao PDR	North	11:24:00	11:55:00	1	7	7.1	Hirundinidae	Aves	Passeriformes	Hirundinidae			Martin	X	X	X	X	X	A	Medium	Whole individual	30	individual	30	individual	0.041	1.23	6	5	Dead	Fermented	Food	10000	6 individual	1667	individual		50000	Lat Khoi village	504
2011-12-15	G	Market	Trade	NA	NA	Paek	Xieng Khouang	Lao PDR	North	06:20:00	08:44:00	1	1	1.1	Gallus gallus	Aves	Galliformes	Phasianidae	Gallus	Gallus gallus	Red Junglefowl	LC	III	X	X	M	A	High	Whole individual	2	individual	2	individual	0.914	1.828	NA	NA	Dead	Fresh	Food	60000	individual	60000	individual		120000	X	8
2011-12-15	G	Market	Trade	NA	NA	Paek	Xieng Khouang	Lao PDR	North	06:20:00	08:44:00	1	1	1.2	Petaurista	Mammalia	Rodentia	Sciuridae	Petaurista		Giant flying squirrel	LC	X	X	X	X	A	High	Whole individual	1	individual	1	individual	2.8	2.8	NA	NA	Dead	Fresh	Food	80000	individual	80000	individual		80000	X	8
2011-12-15	G	Market	Trade	NA	NA	Paek	Xieng Khouang	Lao PDR	North	06:20:00	08:44:00	1	1	1.3	Lophura nycthemera	Aves	Galliformes	Phasianidae	Lophura	Lophura nycthemera	Silver Pheasant	LC	I	X	X	M	A	High	Whole individual	1	individual	1	individual	1.39	1.39	NA	NA	Dead	Fresh	Food	120000	individual	120000	individual		120000	X	X
2011-12-15	G	Market	Trade	NA	NA	Paek	Xieng Khouang	Lao PDR	North	06:20:00	08:44:00	1	2	2.1	Hirundinidae	Aves	Passeriformes	Hirundinidae			Martin	X	X	X	X	X	A	Medium	Whole individual	102	individual	102	individual	0.041	4.182	6	17	Dead	Fermented	Food	10000	6 individual	1667	individual		170000	X	X
2011-12-15	G	Market	Trade	NA	NA	Paek	Xieng Khouang	Lao PDR	North	06:20:00	08:44:00	1	3	3.1	Gallus gallus	Aves	Galliformes	Phasianidae	Gallus	Gallus gallus	Red Junglefowl	LC	III	X	X	M	A	High	Whole individual	2	individual	2	individual	0.914	1.828	NA	NA	Dead	Fresh	Food	65000	individual	65000	individual		130000	X	48
2011-12-15	G	Market	Trade	NA	NA	Paek	Xieng Khouang	Lao PDR	North	06:20:00	08:44:00	1	3	3.2	Petaurista	Mammalia	Rodentia	Sciuridae	Petaurista		Giant flying squirrel	LC	X	X	X	X	A	High	Whole individual	1	individual	1	individual	2.8	2.8	NA	NA	Dead	Fresh	Food	80000	individual	80000	individual		80000	X	X
2011-12-15	G	Market	Trade	NA	NA	Paek	Xieng Khouang	Lao PDR	North	06:20:00	08:44:00	1	3	3.3	Lophura nycthemera	Aves	Galliformes	Phasianidae	Lophura	Lophura nycthemera	Silver Pheasant	LC	I	X	X	F	A	High	Whole individual	1	individual	1	individual	1.39	1.39	NA	NA	Dead	Fresh	Food	120000	individual	120000	individual		120000	X	X
2011-12-15	G	Market	Trade	NA	NA	Paek	Xieng Khouang	Lao PDR	North	06:20:00	08:44:00	1	4	4.1	Hypsipetes leucocephalus	Aves	Passeriformes	Pycnonotidae	Hypsipetes	Hypsipetes leucocephalus	Black Bulbul	LC	X	X	X	X	A	High	Whole individual	3	individual	3	individual	0.037	0.111	NA	NA	Dead	Fresh	Food	5000	individual	5000	individual		15000	X	X
2011-12-15	G	Market	Trade	NA	NA	Paek	Xieng Khouang	Lao PDR	North	06:20:00	08:44:00	1	5	5.1	Petaurista philippensis	Mammalia	Rodentia	Sciuridae	Petaurista	Petaurista philippensis	Indian Giant Flying Squirrel	LC	III	X	PARL	M	A	High	Whole individual	1	individual	1	individual	1.8	1.8	NA	NA	Dead	Fresh	Food	250000	individual	250000	individual		250000	X	X
2011-12-15	G	Market	Trade	NA	NA	Paek	Xieng Khouang	Lao PDR	North	06:20:00	08:44:00	1	5	5.2	Pycnonotidae	Aves	Passeriformes	Pycnonotidae			Bulbul	X	X	X	X	X	A	High	Whole individual	27	individual	27	individual	0.0295	0.7965	3	9	Dead	Fresh	Food	25000	3 individual	8333	individual		225000	X	X
2011-12-15	G	Market	Trade	NA	NA	Paek	Xieng Khouang	Lao PDR	North	06:20:00	08:44:00	1	5	5.3	Gallus gallus	Aves	Galliformes	Phasianidae	Gallus	Gallus gallus	Red Junglefowl	LC	III	X	X	X	A	High	Whole individual	1	individual	1	individual	0.914	0.914	NA	NA	Dead	Fresh	Food	65000	individual	65000	individual		65000	X	X
2011-12-15	G	Market	Trade	NA	NA	Paek	Xieng Khouang	Lao PDR	North	06:20:00	08:44:00	1	5	5.4	Petaurista	Mammalia	Rodentia	Sciuridae	Petaurista		Giant flying squirrel	LC	X	X	X	X	A	High	Whole individual	1	individual	1	individual	2.8	2.8	NA	NA	Dead	Fresh	Food	80000	individual	80000	individual		80000	X	X
2011-12-15	G	Market	Trade	NA	NA	Paek	Xieng Khouang	Lao PDR	North	06:20:00	08:44:00	1	5	5.5	Lophura nycthemera	Aves	Galliformes	Phasianidae	Lophura	Lophura nycthemera	Silver Pheasant	LC	I	X	X	X	A	High	Whole individual	1	individual	1	individual	1.39	1.39	NA	NA	Dead	Fresh	Food	120000	individual	120000	individual		120000	X	X
2011-12-15	G	Market	Trade	NA	NA	Paek	Xieng Khouang	Lao PDR	North	06:20:00	08:44:00	1	5	5.6	Cochoa viridis	Aves	Passeriformes	Turdidae	Cochoa	Cochoa viridis	Green cochoa	LC	X	GNT	X	M	A	Medium	Whole individual	1	individual	1	individual	0.105	0.105	NA	NA	Dead	Fresh	Food	10000	individual	10000	individual		10000	X	X
2011-12-15	G	Market	Trade	NA	NA	Paek	Xieng Khouang	Lao PDR	North	06:20:00	08:44:00	1	6	6.1	Rhizomys	Mammalia	Rodentia	Spalacidae	Rhizomys		Bamboo Rat	LC	II	X	X	X	J	High	Whole individual	12	individual	12	individual	2	24	NA	NA	Dead	Fresh	Food	115000	individual	115000	individual		1380000	X	X
2011-12-15	G	Market	Trade	NA	NA	Paek	Xieng Khouang	Lao PDR	North	06:20:00	08:44:00	1	7	7.1	Pycnonotidae	Aves	Passeriformes	Pycnonotidae			Bulbul	X	X	X	X	X	A	High	Whole individual	39	individual	39	individual	0.0295	1.1505	3	13	Dead	Fresh	Food	25000	3 individual	8333	individual		325000	X	X
2011-12-15	G	Market	Trade	NA	NA	Paek	Xieng Khouang	Lao PDR	North	06:20:00	08:44:00	1	7	7.2	Hirundinidae	Aves	Passeriformes	Hirundinidae			Martin	X	X	X	X	X	A	Medium	Whole individual	78	individual	78	individual	0.041	3.198	6	13	Dead	Fermented	Food	10000	6 individual	1667	individual		130000	X	X
2011-12-15	G	Market	Trade	NA	NA	Paek	Xieng Khouang	Lao PDR	North	06:20:00	08:44:00	1	7	7.3	Pycnonotidae	Aves	Passeriformes	Pycnonotidae			Bulbul	X	X	X	X	X	A	High	Whole individual	9	individual	9	individual	0.0295	0.2655	3	3	Dead	Fresh	Food	25000	3 individual	8333	individual		75000	X	8
2011-12-15	G	Market	Trade	NA	NA	Paek	Xieng Khouang	Lao PDR	North	06:20:00	08:44:00	1	7	7.4	Pycnonotidae	Aves	Passeriformes	Pycnonotidae			Bulbul	X	X	X	X	X	A	High	Whole individual	21	individual	21	individual	0.0295	0.6195	3	7	Dead	Fresh	Food	25000	3 individual	8333	individual		175000	X	X
2011-12-15	G	Market	Trade	NA	NA	Paek	Xieng Khouang	Lao PDR	North	06:20:00	08:44:00	1	8	8.1	Bambusicola fytchii	Aves	Galliformes	Phasianidae	Bambusicola	Bambusicola fytchii	Mountain Bamboo Partridge	LC	X	X	X	X	A	Medium	Whole individual	3	individual	3	individual	0.328	0.984	NA	NA	Dead	Fresh	Food	15000	individual	15000	individual		45000	X	X
2011-12-15	G	Market	Trade	NA	NA	Paek	Xieng Khouang	Lao PDR	North	06:20:00	08:44:00	1	8	8.2	Pycnonotidae	Aves	Passeriformes	Pycnonotidae			Bulbul	X	X	X	X	X	A	High	Whole individual	1	individual	1	individual	0.0295	0.0295	NA	NA	Dead	Fresh	Food	5000	individual	5000	individual		5000	X	X
2011-12-15	G	Market	Trade	NA	NA	Paek	Xieng Khouang	Lao PDR	North	06:20:00	08:44:00	1	8	8.3	Turdidae	Aves	Passeriformes	Turdidae	Turdidae		Cochoa	X	X	X	X	X	A	Medium	Whole individual	3	individual	3	individual	NA	NA	NA	NA	Dead	Fresh	Food	10000	individual	10000	individual		30000	X	X
2011-12-15	G	Market	Trade	NA	NA	Paek	Xieng Khouang	Lao PDR	North	06:20:00	08:44:00	1	8	8.4	Callosciurus inornatus	Mammalia	Rodentia	Sciuridae	Callosciurus	Callosciurus inornatus	Inornate Squirrel	LC	III	GT-VU	LKL	X	A	High	Whole individual	1	individual	1	individual	0.277	0.277	NA	NA	Dead	Fresh	Food	20000	individual	20000	individual		20000	X	X
2011-12-15	G	Market	Trade	NA	NA	Paek	Xieng Khouang	Lao PDR	North	06:20:00	08:44:00	1	8	8.5	Dremomys rufigenis	Mammalia	Rodentia	Sciuridae	Dremomys	Dremomys rufigenis	Red-Cheeked Squirrel	LC	III	GT-VU	LKL	X	A	High	Whole individual	2	individual	2	individual	0.25	0.5	NA	NA	Dead	Fresh	Food	20000	individual	20000	individual		40000	X	X
2011-12-15	G	Market	Trade	NA	NA	Paek	Xieng Khouang	Lao PDR	North	06:20:00	08:44:00	1	8	8.6	Rhizomys	Mammalia	Rodentia	Spalacidae	Rhizomys		Bamboo Rat	LC	II	X	X	X	A	High	Whole individual	11	individual	11	individual	2	22	NA	NA	Alive	Alive	Food	175000	individual	175000	individual		1925000	X	X
2011-12-15	G	Market	Trade	NA	NA	Paek	Xieng Khouang	Lao PDR	North	06:20:00	08:44:00	1	8	8.7	Sus scrofa	Mammalia	Artiodactyla	Suidae	Sus	Sus scrofa	Wild boar	LC	III	X	LKL	X	X	High	Part	5	kg	1	individual	NA	5	NA	NA	Dead	Fresh	Food	40000	kg	40000	kg		200000	X	X
2011-12-15	G	Market	Trade	NA	NA	Paek	Xieng Khouang	Lao PDR	North	06:20:00	08:44:00	1	9	9.1	Atherurus macrourus	Mammalia	Rodentia	Hystricidae	Atherurus	Atherurus macrourus	Brush-tailed Porcupine	LC	II	X	X	X	A	High	Whole individual	1	individual	1	individual	3.7	3.7	NA	NA	Dead	Fresh	Food	450000	individual	450000	individual		450000	X	X
2011-12-15	G	Market	Trade	NA	NA	Paek	Xieng Khouang	Lao PDR	North	06:20:00	08:44:00	1	9	9.2	Petaurista	Mammalia	Rodentia	Sciuridae	Petaurista		Giant flying squirrel	LC	X	X	X	X	A	High	Whole individual	1	individual	1	individual	2.8	2.8	NA	NA	Dead	Fresh	Food	80000	individual	80000	individual		80000	X	X
2011-12-15	G	Market	Trade	NA	NA	Paek	Xieng Khouang	Lao PDR	North	06:20:00	08:44:00	1	9	9.3	Hirundinidae	Aves	Passeriformes	Hirundinidae			Martin	X	X	X	X	X	A	Medium	Whole individual	78	individual	78	individual	0.041	3.198	6	13	Dead	Fermented	Food	10000	6 individual	1667	individual		130000	X	X
2011-12-15	G	Market	Trade	NA	NA	Paek	Xieng Khouang	Lao PDR	North	06:20:00	08:44:00	1	10	10.1	Rhizomys	Mammalia	Rodentia	Spalacidae	Rhizomys		Bamboo Rat	LC	II	X	X	X	A	High	Whole individual	9	individual	9	individual	2	18	NA	NA	Alive	Alive	Food	125000	individual	125000	individual		1125000	X	X
2011-12-15	G	Market	Trade	NA	NA	Paek	Xieng Khouang	Lao PDR	North	06:20:00	08:44:00	1	11	11.1	Sus scrofa	Mammalia	Artiodactyla	Suidae	Sus	Sus scrofa	Wild boar	LC	III	X	LKL	X	X	High	Part	1	kg	NA	NA	NA	1	NA	NA	Dead	Fresh	Food	40000	kg	40000	kg		40000	X	X
2011-12-15	G	Market	Trade	NA	NA	Paek	Xieng Khouang	Lao PDR	North	06:20:00	08:44:00	1	12	12.1	Atherurus macrourus	Mammalia	Rodentia	Hystricidae	Atherurus	Atherurus macrourus	Brush-tailed Porcupine	LC	II	X	X	X	A	High	Whole individual	2	individual	2	individual	3.7	7.4	NA	NA	Dead	Fresh	Food	400000	individual	400000	individual		800000	X	X
2011-12-15	G	Market	Trade	NA	NA	Paek	Xieng Khouang	Lao PDR	North	06:20:00	08:44:00	1	12	12.2	Gallus gallus	Aves	Galliformes	Phasianidae	Gallus	Gallus gallus	Red Junglefowl	LC	III	X	X	X	A	High	Whole individual	1	individual	1	individual	0.914	0.914	NA	NA	Dead	Fresh	Food	65000	individual	65000	individual		65000	X	X
2011-12-15	G	Market	Trade	NA	NA	Paek	Xieng Khouang	Lao PDR	North	06:20:00	08:44:00	1	12	12.3	Petaurista	Mammalia	Rodentia	Sciuridae	Petaurista		Giant flying squirrel	LC	X	X	X	X	A	High	Whole individual	3	individual	3	individual	2.8	8.4	NA	NA	Dead	Fresh	Food	65000	individual	65000	individual		195000	X	8
2011-12-15	G	Market	Trade	NA	NA	Paek	Xieng Khouang	Lao PDR	North	06:20:00	08:44:00	1	12	12.4	Lophura nycthemera	Aves	Galliformes	Phasianidae	Lophura	Lophura nycthemera	Silver Pheasant	LC	I	X	X	M	A	High	Whole individual	1	individual	1	individual	1.39	1.39	NA	NA	Dead	Fresh	Food	120000	individual	120000	individual		120000	X	8
2011-12-15	G	Market	Trade	NA	NA	Paek	Xieng Khouang	Lao PDR	North	06:20:00	08:44:00	1	13	13.1	Atherurus macrourus	Mammalia	Rodentia	Hystricidae	Atherurus	Atherurus macrourus	Brush-tailed Porcupine	LC	II	X	X	X	A	High	Whole individual	1	individual	1	individual	3.7	3.7	NA	NA	Dead	Fresh	Food	400000	individual	400000	individual		400000	Ngan District	X
2011-12-15	G	Market	Trade	NA	NA	Paek	Xieng Khouang	Lao PDR	North	06:20:00	08:44:00	1	13	13.2	Paguma larvata	Mammalia	Carnivora	Viverridae	Paguma	Paguma larvata	Masked Palm Civet	LC	II	X	X	M	A	High	Whole individual	1	individual	1	individual	4	4	NA	NA	Dead	Fresh	Food	350000	individual	350000	individual		350000	X	X
2011-12-15	G	Market	Trade	NA	NA	Paek	Xieng Khouang	Lao PDR	North	06:20:00	08:44:00	1	13	13.3	Petaurista	Mammalia	Rodentia	Sciuridae	Petaurista		Giant flying squirrel	LC	X	X	X	M	A	High	Whole individual	2	individual	2	individual	2.8	5.6	NA	NA	Dead	Fresh	Food	80000	individual	80000	individual		160000	X	X
2011-12-15	G	Market	Trade	NA	NA	Paek	Xieng Khouang	Lao PDR	North	06:20:00	08:44:00	1	13	13.4	Petaurista philippensis	Mammalia	Rodentia	Sciuridae	Petaurista	Petaurista philippensis	Indian Giant Flying Squirrel	LC	III	X	PARL	F	A	High	Whole individual	2	individual	2	individual	1.8	3.6	NA	NA	Dead	Fresh	Food	190000	individual	190000	individual		380000	X	X
2011-12-15	G	Market	Trade	NA	NA	Paek	Xieng Khouang	Lao PDR	North	06:20:00	08:44:00	1	13	13.5	Callosciurus inornatus	Mammalia	Rodentia	Sciuridae	Callosciurus	Callosciurus inornatus	Inornate Squirrel	LC	III	GT-VU	LKL	X	A	High	Whole individual	1	individual	1	individual	0.277	0.277	NA	NA	Dead	Fresh	Food	15000	individual	15000	individual		15000	X	X
2011-12-15	G	Market	Trade	NA	NA	Paek	Xieng Khouang	Lao PDR	North	06:20:00	08:44:00	1	13	13.6	Treron	Aves	Columbiformes	Columbidae	Treron		Green Pigeon	X	II	X	X	X	A	High	Whole individual	1	individual	1	individual	0.322	0.322	NA	NA	Dead	Fresh	Food	10000	individual	10000	individual		10000	X	X
2011-12-15	G	Market	Trade	NA	NA	Paek	Xieng Khouang	Lao PDR	North	06:20:00	08:44:00	1	13	13.7	Paguma larvata	Mammalia	Carnivora	Viverridae	Paguma	Paguma larvata	Masked Palm Civet	LC	II	X	X	X	A	High	Whole individual	1	individual	1	individual	4	4	NA	NA	Dead	Fresh	Food	150000	individual	150000	individual		150000	X	0.1
2011-12-15	G	Market	Trade	NA	NA	Paek	Xieng Khouang	Lao PDR	North	06:20:00	08:44:00	1	14	14.1	Gallus gallus	Aves	Galliformes	Phasianidae	Gallus	Gallus gallus	Red Junglefowl	LC	III	X	X	M	A	High	Whole individual	1	individual	1	individual	0.914	0.914	NA	NA	Dead	Fresh	Food	120000	individual	120000	individual		120000	X	X
2011-12-15	G	Market	Trade	NA	NA	Paek	Xieng Khouang	Lao PDR	North	06:20:00	08:44:00	1	14	14.2	Atherurus macrourus	Mammalia	Rodentia	Hystricidae	Atherurus	Atherurus macrourus	Brush-tailed Porcupine	LC	II	X	X	X	A	High	Whole individual	1	individual	1	individual	3.7	3.7	NA	NA	Dead	Fresh	Food	500000	individual	500000	individual		500000	X	X
2011-12-15	G	Market	Trade	NA	NA	Paek	Xieng Khouang	Lao PDR	North	06:20:00	08:44:00	1	14	14.3	Petaurista	Mammalia	Rodentia	Sciuridae	Petaurista		Giant flying squirrel	LC	X	X	X	X	A	High	Whole individual	1	individual	1	individual	2.8	2.8	NA	NA	Dead	Fresh	Food	80000	individual	80000	individual		80000	X	X
2011-12-15	G	Market	Trade	NA	NA	Paek	Xieng Khouang	Lao PDR	North	06:20:00	08:44:00	1	14	14.4	Paguma larvata	Mammalia	Carnivora	Viverridae	Paguma	Paguma larvata	Masked Palm Civet	LC	II	X	X	X	A	High	Whole individual	1	individual	1	individual	4	4	NA	NA	Alive	Alive	Food	320000	individual	320000	individual		320000	Ngan District	X
2011-12-15	G	Market	Trade	NA	NA	Paek	Xieng Khouang	Lao PDR	North	06:20:00	08:44:00	1	15	15.1	Rhizomys	Mammalia	Rodentia	Spalacidae	Rhizomys		Bamboo Rat	LC	II	X	X	X	A	High	Whole individual	1	individual	1	individual	2	2	NA	NA	Dead	Fresh	Food	250000	individual	250000	individual		250000	X	X
2011-12-15	G	Market	Trade	NA	NA	Paek	Xieng Khouang	Lao PDR	North	06:20:00	08:44:00	1	15	15.2	Atherurus macrourus	Mammalia	Rodentia	Hystricidae	Atherurus	Atherurus macrourus	Brush-tailed Porcupine	LC	II	X	X	X	A	High	Whole individual	1	individual	1	individual	3.7	3.7	NA	NA	Dead	Fresh	Food	400000	individual	400000	individual		400000	X	X
2011-12-15	G	Market	Trade	NA	NA	Paek	Xieng Khouang	Lao PDR	North	06:20:00	08:44:00	1	15	15.3	Petaurista philippensis	Mammalia	Rodentia	Sciuridae	Petaurista	Petaurista philippensis	Indian Giant Flying Squirrel	LC	III	X	PARL	X	A	High	Whole individual	1	individual	1	individual	1.8	1.8	NA	NA	Dead	Fresh	Food	190000	individual	190000	individual		190000	X	X
2011-12-15	G	Market	Trade	NA	NA	Paek	Xieng Khouang	Lao PDR	North	06:20:00	08:44:00	1	15	15.4	Petaurista	Mammalia	Rodentia	Sciuridae	Petaurista		Giant flying squirrel	LC	X	X	X	X	A	High	Whole individual	1	individual	1	individual	2.8	2.8	NA	NA	Dead	Fresh	Food	80000	individual	80000	individual		80000	X	X
2011-12-15	G	Market	Trade	NA	NA	Paek	Xieng Khouang	Lao PDR	North	06:20:00	08:44:00	1	15	15.5	Callosciurus inornatus	Mammalia	Rodentia	Sciuridae	Callosciurus	Callosciurus inornatus	Inornate Squirrel	LC	III	GT-VU	LKL	X	A	High	Whole individual	1	individual	1	individual	0.277	0.277	NA	NA	Dead	Fresh	Food	15000	individual	15000	individual		15000	X	X
2011-12-15	G	Market	Trade	NA	NA	Paek	Xieng Khouang	Lao PDR	North	06:20:00	08:44:00	1	15	15.6	Dremomys rufigenis	Mammalia	Rodentia	Sciuridae	Dremomys	Dremomys rufigenis	Red-Cheeked Squirrel	LC	III	GT-VU	LKL	X	A	High	Whole individual	1	individual	1	individual	0.25	0.25	NA	NA	Dead	Fresh	Food	15000	individual	15000	individual		15000	X	X
2011-12-15	G	Market	Trade	NA	NA	Paek	Xieng Khouang	Lao PDR	North	06:20:00	08:44:00	1	15	15.7	Hypsipetes leucocephalus	Aves	Passeriformes	Pycnonotidae	Hypsipetes	Hypsipetes leucocephalus	Black Bulbul	LC	X	X	X	X	A	High	Whole individual	5	individual	5	individual	0.037	0.185	NA	NA	Dead	Fresh	Food	5000	individual	5000	individual		25000	X	X
2011-12-15	G	Market	Trade	NA	NA	Paek	Xieng Khouang	Lao PDR	North	06:20:00	08:44:00	1	16	16.1	Rhizomys	Mammalia	Rodentia	Spalacidae	Rhizomys		Bamboo Rat	LC	II	X	X	X	A	High	Whole individual	1	individual	1	individual	2	2	NA	NA	Alive	Alive	Food	300000	individual	300000	individual		300000	X	X
2011-12-15	G	Market	Trade	NA	NA	Paek	Xieng Khouang	Lao PDR	North	06:20:00	08:44:00	1	16	16.2	Rhizomys	Mammalia	Rodentia	Spalacidae	Rhizomys		Bamboo Rat	LC	II	X	X	X	A	High	Whole individual	3	individual	3	individual	2	6	NA	NA	Alive	Alive	Food	150000	individual	150000	individual		450000	X	X
2011-12-15	G	Market	Trade	NA	NA	Paek	Xieng Khouang	Lao PDR	North	06:20:00	08:44:00	1	16	16.3	Petaurista	Mammalia	Rodentia	Sciuridae	Petaurista		Giant flying squirrel	LC	X	X	X	X	J	High	Whole individual	2	individual	2	individual	2.8	5.6	NA	NA	Dead	Fresh	Food	57500	individual	57500	individual		115000	X	X
2011-12-15	G	Market	Trade	NA	NA	Paek	Xieng Khouang	Lao PDR	North	06:20:00	08:44:00	1	16	16.4	Rhizomys	Mammalia	Rodentia	Spalacidae	Rhizomys		Bamboo Rat	LC	II	X	X	X	J	High	Whole individual	2	individual	2	individual	2	4	NA	NA	Dead	Fresh	Food	72500	individual	72500	individual		145000	X	X
2011-12-15	G	Market	Trade	NA	NA	Paek	Xieng Khouang	Lao PDR	North	06:20:00	08:44:00	1	16	16.5	Lophura nycthemera	Aves	Galliformes	Phasianidae	Lophura	Lophura nycthemera	Silver Pheasant	LC	I	X	X	F	A	High	Whole individual	1	individual	1	individual	1.39	1.39	NA	NA	Dead	Fresh	Food	120000	individual	120000	individual		120000	X	X
2011-12-15	G	Market	Trade	NA	NA	Paek	Xieng Khouang	Lao PDR	North	06:20:00	08:44:00	1	16	16.6	Sus scrofa	Mammalia	Artiodactyla	Suidae	Sus	Sus scrofa	Wild boar	LC	III	X	LKL	X	X	High	Part	1	meat	NA	NA	NA	NA	NA	NA	Dead	Fresh	Food	40000	kg	40000	kg	X	X	X	X
2011-12-15	G	Market	Trade	NA	NA	Paek	Xieng Khouang	Lao PDR	North	06:20:00	08:44:00	1	16	16.7	Hirundinidae	Aves	Passeriformes	Hirundinidae			Martin	X	X	X	X	X	A	Medium	Whole individual	30	individual	30	individual	0.041	1.23	6	5	Dead	Fermented	Food	10000	6 individual	1667	individual		50000	X	X
2011-12-15	G	Market	Trade	NA	NA	Paek	Xieng Khouang	Lao PDR	North	06:20:00	08:44:00	1	17	17.1	Atherurus macrourus	Mammalia	Rodentia	Hystricidae	Atherurus	Atherurus macrourus	Brush-tailed Porcupine	LC	II	X	X	X	A	High	Whole individual	1	individual	1	individual	3.7	3.7	NA	NA	Dead	Fresh	Food	450000	individual	450000	individual		450000	X	X
2011-12-15	G	Market	Trade	NA	NA	Paek	Xieng Khouang	Lao PDR	North	06:20:00	08:44:00	1	18	18.1	Rhizomys	Mammalia	Rodentia	Spalacidae	Rhizomys		Bamboo Rat	LC	II	X	X	X	J	High	Whole individual	6	individual	6	individual	2	12	NA	NA	Alive	Alive	Food	107500	individual	107500	individual		645000	X	X
2011-12-15	G	Market	Trade	NA	NA	Paek	Xieng Khouang	Lao PDR	North	06:20:00	08:44:00	1	19	19.1	Pycnonotidae	Aves	Passeriformes	Pycnonotidae			Bulbul	X	X	X	X	X	A	High	Whole individual	5	individual	5	individual	0.0295	0.1475	NA	NA	Dead	Fresh	Food	7500	individual	7500	individual		37500	X	X
2011-12-15	G	Market	Trade	NA	NA	Paek	Xieng Khouang	Lao PDR	North	06:20:00	08:44:00	1	20	20.1	Petaurista	Mammalia	Rodentia	Sciuridae	Petaurista		Giant flying squirrel	LC	X	X	X	X	A	High	Whole individual	1	individual	1	individual	2.8	2.8	NA	NA	Dead	Fresh	Food	75000	individual	75000	individual		75000	X	X
2011-12-15	G	Market	Trade	NA	NA	Paek	Xieng Khouang	Lao PDR	North	06:20:00	08:44:00	1	20	20.2	Hypsipetes leucocephalus	Aves	Passeriformes	Pycnonotidae	Hypsipetes	Hypsipetes leucocephalus	Black Bulbul	LC	X	X	X	X	A	High	Whole individual	6	individual	6	individual	0.037	0.222	NA	NA	Dead	Fresh	Food	5000	individual	5000	individual		30000	X	X
2011-12-15	M73	Roadside market	Trade	NA	NA	Paek	Xieng Khouang	Lao PDR	North	14:40:00	14:45:00	0	1	1.1	Petaurista	Mammalia	Rodentia	Sciuridae	Petaurista		Giant flying squirrel	LC	X	X	X	M	A	High	Whole individual	1	individual	1	individual	2.8	2.8	NA	NA	Dead	Fresh	Food	150000	individual	150000	individual		150000	X	8
2011-12-15	M73	Roadside market	Trade	NA	NA	Paek	Xieng Khouang	Lao PDR	North	14:40:00	14:45:00	0	1	1.1	Muntiacus	Mammalia	Artiodactyla	Cervidae	Muntiacus		Muntjac	DD, EN, LC	II	X	X	X	X	High	Part	1	leg	1	individual	3	3	NA	NA	Dead	Fresh	Food	60000	kg	180000	leg		180000	X	8
2011-12-15	M73	Roadside market	Trade	NA	NA	Paek	Xieng Khouang	Lao PDR	North	14:40:00	14:45:00	0	1	1.2	Petaurista	Mammalia	Rodentia	Sciuridae	Petaurista		Giant flying squirrel	LC	X	X	X	F	A	High	Whole individual	1	individual	1	individual	2.8	2.8	NA	NA	Dead	Fresh	Food	60000	individual	60000	individual		60000	X	8
2011-12-15	M73	Roadside market	Trade	NA	NA	Paek	Xieng Khouang	Lao PDR	North	14:40:00	14:45:00	0	1	1.3	Callosciurus inornatus	Mammalia	Rodentia	Sciuridae	Callosciurus	Callosciurus inornatus	Inornate Squirrel	LC	III	GT-VU	LKL	X	A	High	Whole individual	2	individual	2	individual	0.277	0.554	NA	NA	Dead	Fresh	Food	15000	individual	15000	individual		30000	X	8
2011-12-15	M73	Roadside market	Trade	NA	NA	Paek	Xieng Khouang	Lao PDR	North	14:40:00	14:45:00	0	1	1.4	Dremomys rufigenis	Mammalia	Rodentia	Sciuridae	Dremomys	Dremomys rufigenis	Red-Cheeked Squirrel	LC	III	GT-VU	LKL	X	A	High	Whole individual	3	individual	3	individual	0.25	0.75	NA	NA	Dead	Fresh	Food	15000	individual	15000	individual		45000	X	8
2011-12-15	M73	Roadside market	Trade	NA	NA	Paek	Xieng Khouang	Lao PDR	North	14:40:00	14:45:00	0	1	1.5	Hylopetes	Mammalia	Rodentia	Sciuridae	Hylopetes		Small Flying Squirrel	LC	X	X	LKL	X	J	High	Whole individual	3	individual	3	individual	0.2205	0.6615	NA	NA	Dead	Fresh	Food	13000	individual	13000	individual		39000	X	8
2011-12-15	M73	Roadside market	Trade	NA	NA	Paek	Xieng Khouang	Lao PDR	North	14:40:00	14:45:00	0	1	1.6	Hypsipetes leucocephalus	Aves	Passeriformes	Pycnonotidae	Hypsipetes	Hypsipetes leucocephalus	Black Bulbul	LC	X	X	X	X	A	High	Whole individual	6	individual	6	individual	0.037	0.222	NA	NA	Dead	Fresh	Food	5000	individual	5000	individual		30000	X	8
2011-12-15	M73	Roadside market	Trade	NA	NA	Paek	Xieng Khouang	Lao PDR	North	14:40:00	14:45:00	0	1	1.7	Pycnonotidae	Aves	Passeriformes	Pycnonotidae			Bulbul	X	X	X	X	X	A	High	Whole individual	1	individual	1	individual	0.0295	0.0295	NA	NA	Dead	Fresh	Food	5000	individual	5000	individual		5000	X	8
2011-12-15	M73	Roadside market	Trade	NA	NA	Paek	Xieng Khouang	Lao PDR	North	14:40:00	14:45:00	0	1	1.8	Chalcophaps indica	Aves	Columbiformes	Columbidae	Chalcophaps	Chalcophaps indica	Common Emerald Dove	LC	X	X	X	M	A	High	Whole individual	1	individual	1	individual	0.129	0.129	NA	NA	Dead	Fresh	Food	10000	individual	10000	individual		10000	X	8
2011-12-15	M73	Roadside market	Trade	NA	NA	Paek	Xieng Khouang	Lao PDR	North	14:40:00	14:45:00	0	1	1.9	Paguma larvata	Mammalia	Carnivora	Viverridae	Paguma	Paguma larvata	Masked Palm Civet	LC	II	X	X	X	A	High	Whole individual	1	individual	1	individual	4	4	NA	NA	Dead	Fresh	Food	320000	individual	320000	individual		320000	X	8
2011-12-16	M19	Roadside market	Trade	NA	NA	Kham	Xieng Khouang	Lao PDR	North	16:20:00	17:20:00	0	1	1.1	Callosciurus inornatus	Mammalia	Rodentia	Sciuridae	Callosciurus	Callosciurus inornatus	Inornate Squirrel	LC	III	GT-VU	LKL	X	A	High	Whole individual	10	individual	10	individual	0.277	2.77	NA	NA	Dead	Fresh	Food	20000	individual	20000	individual		200000	X	8
2011-12-16	M19	Roadside market	Trade	NA	NA	Kham	Xieng Khouang	Lao PDR	North	16:20:00	17:20:00	0	1	1.2	Leopoldamys sabanus	Mammalia	Rodentia	Muridae	Leopoldamys	Leopoldamys sabanus	Long-tailed giant Rat	LC	X	X	X	X	A	Medium	Whole individual	3	individual	3	individual	0.375	1.125	NA	NA	Dead	Fresh	Food	10000	individual	10000	individual		30000	X	8
2011-12-16	M19	Roadside market	Trade	NA	NA	Kham	Xieng Khouang	Lao PDR	North	16:20:00	17:20:00	0	2	2.1	Leopoldamys sabanus	Mammalia	Rodentia	Muridae	Leopoldamys	Leopoldamys sabanus	Long-tailed giant Rat	LC	X	X	X	X	A	Medium	Whole individual	1	individual	1	individual	0.375	0.375	NA	NA	Dead	Fresh	Food	10000	individual	10000	individual		10000	X	X
2011-12-16	M19	Roadside market	Trade	NA	NA	Kham	Xieng Khouang	Lao PDR	North	16:20:00	17:20:00	0	2	2.2	Muridae	Mammalia	Rodentia	Muridae			Rat	LC	X	X	X	X	A	High	Whole individual	2	individual	2	individual	0.329	0.658	NA	NA	Dead	smoke	Food	10000	individual	10000	individual		20000	X	X
2011-12-16	G	Market	Trade	NA	NA	Paek	Xieng Khouang	Lao PDR	North	07:52:00	09:20:00	1	1	1.1	Sus scrofa	Mammalia	Artiodactyla	Suidae	Sus	Sus scrofa	Wild boar	LC	III	X	LKL	X	X	High	Part	10	kg	1	individual	NA	10	NA	NA	Dead	Fresh	Food	40000	kg	40000	kg		400000	X	8
2011-12-16	G	Market	Trade	NA	NA	Paek	Xieng Khouang	Lao PDR	North	07:52:00	09:20:00	1	1	1.2	Sus scrofa	Mammalia	Artiodactyla	Suidae	Sus	Sus scrofa	Wild boar	LC	III	X	LKL	X	X	High	Part	5	kg	NA	NA	NA	5	NA	NA	Dead	Fresh	Food	60000	kg	60000	kg		300000	X	8
2011-12-16	G	Market	Trade	NA	NA	Paek	Xieng Khouang	Lao PDR	North	07:52:00	09:20:00	1	2	2.1	Hirundinidae	Aves	Passeriformes	Hirundinidae			Martin	X	X	X	X	X	X	Medium	Whole individual	50	individual	50	individual	0.041	2.05	NA	NA	Dead	Fermented	Food	NA		X	X	X	X	X	48
2011-12-16	G	Market	Trade	NA	NA	Paek	Xieng Khouang	Lao PDR	North	07:52:00	09:20:00	1	3	3.1	Prionodon pardicolor	Mammalia	Carnivora	Prionodontidae	Prionodon	Prionodon pardicolor	Spotted Linsang	LC	I	X	X	M	J	High	Whole individual	1	individual	1	individual	0.6	0.6	NA	NA	Dead	Fresh	Food	NA		X	X	X	X	X	24
2011-12-16	G	Market	Trade	NA	NA	Paek	Xieng Khouang	Lao PDR	North	07:52:00	09:20:00	1	3	3.2	Bambusicola fytchii	Aves	Galliformes	Phasianidae	Bambusicola	Bambusicola fytchii	Mountain Bamboo Partridge	LC	X	X	X	X	A	High	Whole individual	4	individual	4	individual	0.328	1.312	NA	NA	Dead	Fresh	Food	NA		X	X	X	X	X	24
2011-12-16	G	Market	Trade	NA	NA	Paek	Xieng Khouang	Lao PDR	North	07:52:00	09:20:00	1	3	3.3	Atherurus macrourus	Mammalia	Rodentia	Hystricidae	Atherurus	Atherurus macrourus	Brush-tailed Porcupine	LC	II	X	X	X	A	High	Whole individual	1	individual	1	individual	3.7	3.7	NA	NA	Dead	Fresh	Food	420000	individual	420000	individual		420000	X	8
2011-12-16	G	Market	Trade	NA	NA	Paek	Xieng Khouang	Lao PDR	North	07:52:00	09:20:00	1	3	3.4	Dremomys rufigenis	Mammalia	Rodentia	Sciuridae	Dremomys	Dremomys rufigenis	Red-Cheeked Squirrel	LC	III	GT-VU	LKL	X	A	High	Whole individual	1	individual	1	individual	0.25	0.25	NA	NA	Dead	Fresh	Food	15000	individual	15000	individual		15000	X	X
2011-12-16	G	Market	Trade	NA	NA	Paek	Xieng Khouang	Lao PDR	North	07:52:00	09:20:00	1	3	3.5	Callosciurus inornatus	Mammalia	Rodentia	Sciuridae	Callosciurus	Callosciurus inornatus	Inornate Squirrel	LC	III	GT-VU	LKL	X	A	High	Whole individual	1	individual	1	individual	0.277	0.277	NA	NA	Dead	Fresh	Food	15000	individual	15000	individual		15000	X	X
2011-12-16	G	Market	Trade	NA	NA	Paek	Xieng Khouang	Lao PDR	North	07:52:00	09:20:00	1	4	4.1	Paguma larvata	Mammalia	Carnivora	Viverridae	Paguma	Paguma larvata	Masked Palm Civet	LC	II	X	X	X	A	High	Whole individual	1	individual	1	individual	4	4	NA	NA	Dead	Fresh	Food	250000	individual	250000	individual		250000	X	48
2011-12-16	G	Market	Trade	NA	NA	Paek	Xieng Khouang	Lao PDR	North	07:52:00	09:20:00	1	4	4.2	Petaurista philippensis	Mammalia	Rodentia	Sciuridae	Petaurista	Petaurista philippensis	Indian Giant Flying Squirrel	LC	III	X	PARL	X	A	High	Whole individual	1	individual	1	individual	1.8	1.8	NA	NA	Dead	Fresh	Food	180000	individual	180000	individual		180000	X	X
2011-12-16	G	Market	Trade	NA	NA	Paek	Xieng Khouang	Lao PDR	North	07:52:00	09:20:00	1	4	4.3	Petaurista	Mammalia	Rodentia	Sciuridae	Petaurista		Giant flying squirrel	LC	X	X	X	X	A	High	Whole individual	2	individual	2	individual	2.8	5.6	NA	NA	Dead	Fresh	Food	80000	individual	80000	individual		160000	X	X
2011-12-16	G	Market	Trade	NA	NA	Paek	Xieng Khouang	Lao PDR	North	07:52:00	09:20:00	1	4	4.4	Gallus gallus	Aves	Galliformes	Phasianidae	Gallus	Gallus gallus	Red Junglefowl	LC	III	X	X	X	A	High	Whole individual	1	individual	1	individual	0.914	0.914	NA	NA	Dead	Fresh	Food	70000	individual	70000	individual		70000	X	X
2011-12-16	G	Market	Trade	NA	NA	Paek	Xieng Khouang	Lao PDR	North	07:52:00	09:20:00	1	5	5.1	Lophura nycthemera	Aves	Galliformes	Phasianidae	Lophura	Lophura nycthemera	Silver Pheasant	LC	I	X	X	X	A	High	Whole individual	1	individual	1	individual	1.39	1.39	NA	NA	Dead	Fresh	Food	120000	individual	120000	individual		120000	X	X
2011-12-16	G	Market	Trade	NA	NA	Paek	Xieng Khouang	Lao PDR	North	07:52:00	09:20:00	1	5	5.2	Bambusicola fytchii	Aves	Galliformes	Phasianidae	Bambusicola	Bambusicola fytchii	Mountain Bamboo Partridge	LC	X	X	X	M	A	High	Whole individual	2	individual	2	individual	0.328	0.656	NA	NA	Dead	Fresh	Food	20000	individual	20000	individual		40000	X	X
2011-12-16	G	Market	Trade	NA	NA	Paek	Xieng Khouang	Lao PDR	North	07:52:00	09:20:00	1	5	5.3	Rhizomys	Mammalia	Rodentia	Spalacidae	Rhizomys		Bamboo Rat	LC	II	X	X	X	J	High	Whole individual	9	individual	9	individual	2	18	NA	NA	Alive	Alive	Food	80000	individual	80000	individual		720000	X	48
2011-12-16	G	Market	Trade	NA	NA	Paek	Xieng Khouang	Lao PDR	North	07:52:00	09:20:00	1	5	5.4	Rhizomys	Mammalia	Rodentia	Spalacidae	Rhizomys		Bamboo Rat	LC	II	X	X	X	A	High	Whole individual	1	individual	1	individual	2	2	NA	NA	Alive	Alive	Food	250000	individual	250000	individual		250000	X	48
2011-12-16	G	Market	Trade	NA	NA	Paek	Xieng Khouang	Lao PDR	North	07:52:00	09:20:00	1	5	5.5	Trionychidae	Reptilia	Testudines	Trionychidae			Soft- shelled turtle	X	X	X	X	X	J	High	Whole individual	1	individual	1	individual	7	7	NA	NA	Alive	Alive	Food	270000	individual	270000	individual		270000	X	8
2011-12-16	G	Market	Trade	NA	NA	Paek	Xieng Khouang	Lao PDR	North	07:52:00	09:20:00	1	6	6.1	Tragulus	Mammalia	Artiodactyla	Tragulidae	Tragulus		Mouse Deer	LC	II	X	X	X	A	Medium	Whole individual	3	individual	3	individual	2.5	7.5	NA	NA	Dead	Fresh	Food	200000	individual	200000	individual		600000	X	8
2011-12-16	G	Market	Trade	NA	NA	Paek	Xieng Khouang	Lao PDR	North	07:52:00	09:20:00	1	6	6.2	Petaurista philippensis	Mammalia	Rodentia	Sciuridae	Petaurista	Petaurista philippensis	Indian Giant Flying Squirrel	LC	III	X	PARL	X	A	High	Whole individual	1	individual	1	individual	1.8	1.8	NA	NA	Dead	Fresh	Food	250000	individual	250000	individual		250000	X	X
2011-12-16	G	Market	Trade	NA	NA	Paek	Xieng Khouang	Lao PDR	North	07:52:00	09:20:00	1	6	6.3	Petaurista	Mammalia	Rodentia	Sciuridae	Petaurista		Giant flying squirrel	LC	X	X	X	X	A	High	Whole individual	2	individual	2	individual	2.8	5.6	NA	NA	Dead	Fresh	Food	80000	individual	80000	individual		160000	X	X
2011-12-16	G	Market	Trade	NA	NA	Paek	Xieng Khouang	Lao PDR	North	07:52:00	09:20:00	1	6	6.4	Callosciurus inornatus	Mammalia	Rodentia	Sciuridae	Callosciurus	Callosciurus inornatus	Inornate Squirrel	LC	III	GT-VU	LKL	X	A	High	Whole individual	6	individual	6	individual	0.277	1.662	NA	NA	Dead	Fresh	Food	15000	individual	15000	individual		90000	X	X
2011-12-16	G	Market	Trade	NA	NA	Paek	Xieng Khouang	Lao PDR	North	07:52:00	09:20:00	1	6	6.5	Paguma larvata	Mammalia	Carnivora	Viverridae	Paguma	Paguma larvata	Masked Palm Civet	LC	II	X	X	X	A	High	Whole individual	2	individual	2	individual	4	8	NA	NA	Dead	Fresh	Food	225000	individual	225000	individual		450000	X	X
2011-12-16	G	Market	Trade	NA	NA	Paek	Xieng Khouang	Lao PDR	North	07:52:00	09:20:00	1	6	6.6	Hirundinidae	Aves	Passeriformes	Hirundinidae			Martin	X	X	X	X	X	A	Medium	Whole individual	51	individual	51	individual	0.041	2.091	3	17	Dead	Fermented	Food	20000	3 individual	6667	individual		340000	X	X
2011-12-16	G	Market	Trade	NA	NA	Paek	Xieng Khouang	Lao PDR	North	07:52:00	09:20:00	1	7	7.1	Atherurus macrourus	Mammalia	Rodentia	Hystricidae	Atherurus	Atherurus macrourus	Brush-tailed Porcupine	LC	II	X	X	X	A	High	Whole individual	2	individual	2	individual	3.7	7.4	NA	NA	Dead	Fresh	Food	450000	individual	450000	individual		900000	X	X
2011-12-16	G	Market	Trade	NA	NA	Paek	Xieng Khouang	Lao PDR	North	07:52:00	09:20:00	1	7	7.2	Petaurista	Mammalia	Rodentia	Sciuridae	Petaurista		Giant flying squirrel	LC	X	X	X	X	A	High	Whole individual	1	individual	1	individual	2.8	2.8	NA	NA	Dead	Fresh	Food	80000	individual	80000	individual		80000	X	X
2011-12-16	G	Market	Trade	NA	NA	Paek	Xieng Khouang	Lao PDR	North	07:52:00	09:20:00	1	8	8.1	Paguma larvata	Mammalia	Carnivora	Viverridae	Paguma	Paguma larvata	Masked Palm Civet	LC	II	X	X	X	A	High	Whole individual	1	individual	1	individual	4	4	NA	NA	Dead	Fresh	Food	250000	individual	250000	individual		250000	X	X
2011-12-16	G	Market	Trade	NA	NA	Paek	Xieng Khouang	Lao PDR	North	07:52:00	09:20:00	1	8	8.2	Atherurus macrourus	Mammalia	Rodentia	Hystricidae	Atherurus	Atherurus macrourus	Brush-tailed Porcupine	LC	II	X	X	X	A	High	Whole individual	1	individual	1	individual	3.7	3.7	NA	NA	Dead	Fresh	Food	420000	individual	420000	individual		420000	X	X
2011-12-16	G	Market	Trade	NA	NA	Paek	Xieng Khouang	Lao PDR	North	07:52:00	09:20:00	1	8	8.3	Petaurista philippensis	Mammalia	Rodentia	Sciuridae	Petaurista	Petaurista philippensis	Indian Giant Flying Squirrel	LC	III	X	PARL	X	A	High	Whole individual	1	individual	1	individual	1.8	1.8	NA	NA	Dead	Fresh	Food	230000	individual	230000	individual		230000	X	X
2011-12-16	G	Market	Trade	NA	NA	Paek	Xieng Khouang	Lao PDR	North	07:52:00	09:20:00	1	8	8.4	Petaurista	Mammalia	Rodentia	Sciuridae	Petaurista		Giant flying squirrel	LC	X	X	X	X	A	High	Whole individual	2	individual	2	individual	2.8	5.6	NA	NA	Dead	Fresh	Food	80000	individual	80000	individual		160000	X	X
2011-12-16	G	Market	Trade	NA	NA	Paek	Xieng Khouang	Lao PDR	North	07:52:00	09:20:00	1	9	9.1	Petaurista	Mammalia	Rodentia	Sciuridae	Petaurista		Giant flying squirrel	LC	X	X	X	X	A	High	Whole individual	1	individual	1	individual	2.8	2.8	NA	NA	Dead	Fresh	Food	80000	individual	80000	individual		80000	X	X
2011-12-16	G	Market	Trade	NA	NA	Paek	Xieng Khouang	Lao PDR	North	07:52:00	09:20:00	1	9	9.2	Gallus gallus	Aves	Galliformes	Phasianidae	Gallus	Gallus gallus	Red Junglefowl	LC	III	X	X	X	A	High	Whole individual	2	individual	2	individual	0.914	1.828	NA	NA	Dead	Fresh	Food	60000	individual	60000	individual		120000	X	X
2011-12-16	G	Market	Trade	NA	NA	Paek	Xieng Khouang	Lao PDR	North	07:52:00	09:20:00	1	9	9.3	Rhizomys	Mammalia	Rodentia	Spalacidae	Rhizomys		Bamboo Rat	LC	II	X	X	X	A	High	Whole individual	1	individual	1	individual	2	2	NA	NA	Alive	Alive	Food	250000	individual	250000	individual		250000	X	X
2011-12-16	G	Market	Trade	NA	NA	Paek	Xieng Khouang	Lao PDR	North	07:52:00	09:20:00	1	10	10.1	Rhizomys	Mammalia	Rodentia	Spalacidae	Rhizomys		Bamboo Rat	LC	II	X	X	X	J	High	Whole individual	11	individual	11	individual	2	22	NA	NA	Alive	Alive	Food	80000	individual	80000	individual		880000	X	X
2011-12-16	G	Market	Trade	NA	NA	Paek	Xieng Khouang	Lao PDR	North	07:52:00	09:20:00	1	10	10.2	Rhizomys	Mammalia	Rodentia	Spalacidae	Rhizomys		Bamboo Rat	LC	II	X	X	X	A	High	Whole individual	5	individual	5	individual	2	10	NA	NA	Alive	Alive	Food	175000	individual	175000	individual		875000	X	X
2011-12-16	G	Market	Trade	NA	NA	Paek	Xieng Khouang	Lao PDR	North	07:52:00	09:20:00	1	11	11.1	Atherurus macrourus	Mammalia	Rodentia	Hystricidae	Atherurus	Atherurus macrourus	Brush-tailed Porcupine	LC	II	X	X	X	A	High	Whole individual	1	individual	1	individual	3.7	3.7	NA	NA	Dead	Fresh	Food	450000	individual	450000	individual		450000	X	X
2011-12-16	G	Market	Trade	NA	NA	Paek	Xieng Khouang	Lao PDR	North	07:52:00	09:20:00	1	11	11.2	Petaurista	Mammalia	Rodentia	Sciuridae	Petaurista		Giant flying squirrel	LC	X	X	X	X	A	High	Whole individual	1	individual	1	individual	2.8	2.8	NA	NA	Dead	Fresh	Food	200000	individual	200000	individual		200000	X	X
2011-12-16	G	Market	Trade	NA	NA	Paek	Xieng Khouang	Lao PDR	North	07:52:00	09:20:00	1	12	12.1	Atherurus macrourus	Mammalia	Rodentia	Hystricidae	Atherurus	Atherurus macrourus	Brush-tailed Porcupine	LC	II	X	X	X	A	High	Whole individual	1	individual	1	individual	3.7	3.7	NA	NA	Dead	Fresh	Food	450000	individual	450000	individual		450000	X	X
2011-12-16	G	Market	Trade	NA	NA	Paek	Xieng Khouang	Lao PDR	North	07:52:00	09:20:00	1	12	12.2	Sus scrofa	Mammalia	Artiodactyla	Suidae	Sus	Sus scrofa	Wild boar	LC	III	X	LKL	X	X	High	Part	5	kg	NA	NA	NA	5	NA	NA	Dead	Fresh	Food	40000	kg	40000	kg		200000	X	X
2011-12-16	G	Market	Trade	NA	NA	Paek	Xieng Khouang	Lao PDR	North	07:52:00	09:20:00	1	12	12.3	Rhizomys	Mammalia	Rodentia	Spalacidae	Rhizomys		Bamboo Rat	LC	II	X	X	X	J	High	Whole individual	2	individual	2	individual	2	4	NA	NA	Alive	Alive	Food	80000	individual	80000	individual		160000	X	X
2011-12-16	G	Market	Trade	NA	NA	Paek	Xieng Khouang	Lao PDR	North	07:52:00	09:20:00	1	12	12.4	Hirundinidae	Aves	Passeriformes	Hirundinidae			Martin	X	X	X	X	X	A	Medium	Whole individual	51	individual	51	individual	0.041	2.091	3	17	Dead	Fermented	Food	20000	3 individual	6667	individual		340000	X	X
2011-12-16	G	Market	Trade	NA	NA	Paek	Xieng Khouang	Lao PDR	North	07:52:00	09:20:00	1	13	13.1	Rhizomys	Mammalia	Rodentia	Spalacidae	Rhizomys		Bamboo Rat	LC	II	X	X	X	A	High	Whole individual	3	individual	3	individual	2	6	NA	NA	Alive	Alive	Food	NA		X	X	X	X	X	X
2011-12-16	G	Market	Trade	NA	NA	Paek	Xieng Khouang	Lao PDR	North	07:52:00	09:20:00	1	14	14.1	Hirundinidae	Aves	Passeriformes	Hirundinidae			Martin	X	X	X	X	X	A	Medium	Whole individual	51	individual	51	individual	0.041	2.091	3	17	Dead	Fermented	Food	20000	3 individual	6667	individual		340000	X	X
2011-12-16	G	Market	Trade	NA	NA	Paek	Xieng Khouang	Lao PDR	North	07:52:00	09:20:00	1	14	14.2	Rhizomys	Mammalia	Rodentia	Spalacidae	Rhizomys		Bamboo Rat	LC	II	X	X	X	A	High	Whole individual	2	individual	2	individual	2	4	NA	NA	Dead	Fresh	Food	80000	individual	80000	individual		160000	X	X
2011-12-16	G	Market	Trade	NA	NA	Paek	Xieng Khouang	Lao PDR	North	07:52:00	09:20:00	1	14	14.3	Petaurista	Mammalia	Rodentia	Sciuridae	Petaurista		Giant flying squirrel	LC	X	X	X	X	A	High	Whole individual	1	individual	1	individual	2.8	2.8	NA	NA	Dead	Fresh	Food	200000	individual	200000	individual		200000	X	X
2011-12-16	G	Market	Trade	NA	NA	Paek	Xieng Khouang	Lao PDR	North	07:52:00	09:20:00	1	14	14.4	Paguma larvata	Mammalia	Carnivora	Viverridae	Paguma	Paguma larvata	Masked Palm Civet	LC	II	X	X	X	A	High	Whole individual	1	individual	1	individual	4	4	NA	NA	Dead	Fresh	Food	250000	individual	250000	individual		250000	X	X
2011-12-16	G	Market	Trade	NA	NA	Paek	Xieng Khouang	Lao PDR	North	07:52:00	09:20:00	1	15	15.1	Hypsipetes leucocephalus	Aves	Passeriformes	Pycnonotidae	Hypsipetes	Hypsipetes leucocephalus	Black Bulbul	LC	X	X	X	X	A	High	Whole individual	4	individual	4	individual	0.037	0.148	NA	NA	Dead	Fresh	Food	6000	individual	6000	individual		24000	X	X
2011-12-16	G	Market	Trade	NA	NA	Paek	Xieng Khouang	Lao PDR	North	07:52:00	09:20:00	1	16	16.1	Petaurista philippensis	Mammalia	Rodentia	Sciuridae	Petaurista	Petaurista philippensis	Indian Giant Flying Squirrel	LC	III	X	PARL	X	A	High	Whole individual	1	individual	1	individual	1.8	1.8	NA	NA	Dead	Fresh	Food	230000	individual	230000	individual		230000	X	X
2011-12-16	G	Market	Trade	NA	NA	Paek	Xieng Khouang	Lao PDR	North	07:52:00	09:20:00	1	17	17.1	Rhizomys	Mammalia	Rodentia	Spalacidae	Rhizomys		Bamboo Rat	LC	II	X	X	X	A	High	Whole individual	5	individual	5	individual	2	10	NA	NA	Dead	Fresh	Food	NA		X	X	X	X	X	X
2011-12-16	G	Market	Trade	NA	NA	Paek	Xieng Khouang	Lao PDR	North	07:52:00	09:20:00	1	18	18.1	Callosciurus inornatus	Mammalia	Rodentia	Sciuridae	Callosciurus	Callosciurus inornatus	Inornate Squirrel	LC	III	GT-VU	LKL	X	A	High	Whole individual	1	individual	1	individual	0.277	0.277	NA	NA	Dead	Fresh	Food	15000	individual	15000	individual		15000	X	X
2011-12-16	G	Market	Trade	NA	NA	Paek	Xieng Khouang	Lao PDR	North	07:52:00	09:20:00	1	18	18.2	Hypsipetes leucocephalus	Aves	Passeriformes	Pycnonotidae	Hypsipetes	Hypsipetes leucocephalus	Black Bulbul	LC	X	X	X	X	A	High	Whole individual	5	individual	5	individual	0.037	0.185	NA	NA	Dead	Fresh	Food	5000	individual	5000	individual		25000	X	X
2011-12-16	G	Market	Trade	NA	NA	Paek	Xieng Khouang	Lao PDR	North	07:52:00	09:20:00	1	19	19.1	Hypsipetes leucocephalus	Aves	Passeriformes	Pycnonotidae	Hypsipetes	Hypsipetes leucocephalus	Black Bulbul	LC	X	X	X	X	A	High	Whole individual	10	individual	10	individual	0.037	0.37	NA	NA	Dead	Fresh	Food	5000	individual	5000	individual		50000	X	X
2011-12-16	M73	Roadside market	Trade	NA	NA	Paek	Xieng Khouang	Lao PDR	North	14:36:00	15:31:00	0	1	1.1	Viverridae	Mammalia	Carnivora	Viverridae			Civet	X	II	X	PARL	X	A	High	Whole individual	1	individual	1	individual	3	3	NA	NA	Dead	Fresh	Food	100000	individual	100000	individual		100000	X	1
2011-12-16	M73	Roadside market	Trade	NA	NA	Paek	Xieng Khouang	Lao PDR	North	14:36:00	15:31:00	0	1	1.1	Treron sieboldii	Aves	Columbiformes		Treron	Treron sieboldii	White-bellied Green Pigeon	LC	II	GNT	LKL	X	A	Medium	Whole individual	2	individual	2	individual	0.259	0.518	NA	NA	Dead	Fresh	Food	7000	individual	7000	individual		14000	X	X
2011-12-16	M73	Roadside market	Trade	NA	NA	Paek	Xieng Khouang	Lao PDR	North	14:36:00	15:31:00	0	1	1.11	Orthotomus	Aves	Passeriformes	Cisticolidae	Orthotomus		Tailorbird	X	X	X	X	X	A	Medium	Whole individual	1	individual	1	individual	0.008	0.008	NA	NA	Dead	Fresh	Food	5000	individual	5000	individual		5000	X	X
2011-12-16	M73	Roadside market	Trade	NA	NA	Paek	Xieng Khouang	Lao PDR	North	14:36:00	15:31:00	0	1	1.12	Muntiacus	Mammalia	Artiodactyla	Cervidae	Muntiacus		Muntjac	DD, EN, LC	II	X	X	X	A	High	Whole individual	1	individual	1	individual	24	24	NA	NA	Dead	Fresh	Food	60000	kg	1440000	individual		1440000	X	X
2011-12-16	M73	Roadside market	Trade	NA	NA	Paek	Xieng Khouang	Lao PDR	North	14:36:00	15:31:00	0	1	1.13	Muntiacus	Mammalia	Artiodactyla	Cervidae	Muntiacus		Muntjac	DD, EN, LC	II	X	X	X	X	High	Part	5	kg	1	individual	NA	5	NA	NA	Dead	Fresh	Food	60000	kg	60000	kg		300000	X	48
2011-12-16	M73	Roadside market	Trade	NA	NA	Paek	Xieng Khouang	Lao PDR	North	14:36:00	15:31:00	0	1	1.14	Sus scrofa	Mammalia	Artiodactyla	Suidae	Sus	Sus scrofa	Wild boar	LC	III	X	LKL	X	X	High	Part	5	kg	1	individual	NA	5	NA	NA	Dead	Fresh	Food	40000	kg	40000	kg		200000	X	1
2011-12-16	M73	Roadside market	Trade	NA	NA	Paek	Xieng Khouang	Lao PDR	North	14:36:00	15:31:00	0	1	1.2	Paguma larvata	Mammalia	Carnivora	Viverridae	Paguma	Paguma larvata	Masked Palm Civet	LC	II	X	X	X	A	High	Whole individual	1	individual	1	individual	4	4	NA	NA	Dead	Fresh	Food	70000	individual	70000	individual		70000	X	1
2011-12-16	M73	Roadside market	Trade	NA	NA	Paek	Xieng Khouang	Lao PDR	North	14:36:00	15:31:00	0	1	1.3	Petaurista	Mammalia	Rodentia	Sciuridae	Petaurista		Giant flying squirrel	LC	X	X	X	X	A	High	Whole individual	2	individual	2	individual	2.8	5.6	NA	NA	Dead	Fresh	Food	60000	individual	60000	individual		120000	X	X
2011-12-16	M73	Roadside market	Trade	NA	NA	Paek	Xieng Khouang	Lao PDR	North	14:36:00	15:31:00	0	1	1.4	Petaurista philippensis	Mammalia	Rodentia	Sciuridae	Petaurista	Petaurista philippensis	Indian Giant Flying Squirrel	LC	III	X	PARL	X	A	High	Whole individual	1	individual	1	individual	1.8	1.8	NA	NA	Dead	Fresh	Food	300000	individual	300000	individual		300000	X	X
2011-12-16	M73	Roadside market	Trade	NA	NA	Paek	Xieng Khouang	Lao PDR	North	14:36:00	15:31:00	0	1	1.5	Lophura nycthemera	Aves	Galliformes	Phasianidae	Lophura	Lophura nycthemera	Silver Pheasant	LC	I	X	X	X	A	High	Whole individual	1	individual	1	individual	1.39	1.39	NA	NA	Dead	Fresh	Food	120000	individual	120000	individual		120000	X	X
2011-12-16	M73	Roadside market	Trade	NA	NA	Paek	Xieng Khouang	Lao PDR	North	14:36:00	15:31:00	0	1	1.6	Dremomys rufigenis	Mammalia	Rodentia	Sciuridae	Dremomys	Dremomys rufigenis	Red-Cheeked Squirrel	LC	III	GT-VU	LKL	X	A	High	Whole individual	20	individual	20	individual	0.25	5	NA	NA	Dead	Fresh	Food	20000	individual	20000	individual		400000	X	X
2011-12-16	M73	Roadside market	Trade	NA	NA	Paek	Xieng Khouang	Lao PDR	North	14:36:00	15:31:00	0	1	1.7	Callosciurus inornatus	Mammalia	Rodentia	Sciuridae	Callosciurus	Callosciurus inornatus	Inornate Squirrel	LC	III	GT-VU	LKL	X	A	High	Whole individual	7	individual	7	individual	0.277	1.939	NA	NA	Dead	Fresh	Food	20000	individual	20000	individual		140000	X	X
2011-12-16	M73	Roadside market	Trade	NA	NA	Paek	Xieng Khouang	Lao PDR	North	14:36:00	15:31:00	0	1	1.8	Hypsipetes leucocephalus	Aves	Passeriformes	Pycnonotidae	Hypsipetes	Hypsipetes leucocephalus	Black Bulbul	LC	X	X	X	X	A	Medium	Whole individual	15	individual	15	individual	0.037	0.555	NA	NA	Dead	Fresh	Food	5000	individual	5000	individual		75000	X	X
2011-12-16	M73	Roadside market	Trade	NA	NA	Paek	Xieng Khouang	Lao PDR	North	14:36:00	15:31:00	0	1	1.9	Aves	Aves					Wild bird	X	X	X	X	X	A	High	Whole individual	2	individual	2	individual	0.0325	0.065	NA	NA	Dead	Fresh	Food	5000	individual	5000	individual		10000	X	X
2011-12-17	G	Market	Trade	NA	NA	Paek	Xieng Khouang	Lao PDR	North	07:30:00	09:00:00	1	1	1.1	Hystrix brachyura	Mammalia	Rodentia	Hystricidae	Hystrix	Hystrix brachyura	Malayan porcupine	LC	II	GT-VU	X	M	A	High	Whole individual	1	individual	1	individual	1.5	1.5	NA	NA	Dead	Fresh	Food	650000	individual	650000	individual		650000	X	24
2011-12-17	G	Market	Trade	NA	NA	Paek	Xieng Khouang	Lao PDR	North	07:30:00	09:00:00	1	2	2.1	Petaurista philippensis	Mammalia	Rodentia	Sciuridae	Petaurista	Petaurista philippensis	Indian Giant Flying Squirrel	LC	III	X	PARL	X	A	High	Whole individual	1	individual	1	individual	1.8	1.8	NA	NA	Dead	Fresh	Food	200000	individual	200000	individual		200000	X	8
2011-12-17	G	Market	Trade	NA	NA	Paek	Xieng Khouang	Lao PDR	North	07:30:00	09:00:00	1	2	2.2	Petaurista	Mammalia	Rodentia	Sciuridae	Petaurista		Giant flying squirrel	LC	X	X	X	X	A	High	Whole individual	1	individual	1	individual	2.8	2.8	NA	NA	Dead	Fresh	Food	80000	individual	80000	individual		80000	X	8
2011-12-17	G	Market	Trade	NA	NA	Paek	Xieng Khouang	Lao PDR	North	07:30:00	09:00:00	1	2	2.3	Paguma larvata	Mammalia	Carnivora	Viverridae	Paguma	Paguma larvata	Masked Palm Civet	LC	II	X	X	M	A	High	Whole individual	1	individual	1	individual	4	4	NA	NA	Dead	Fresh	Food	300000	individual	300000	individual		300000	X	24
2011-12-17	G	Market	Trade	NA	NA	Paek	Xieng Khouang	Lao PDR	North	07:30:00	09:00:00	1	3	3.1	Lophura nycthemera	Aves	Galliformes	Phasianidae	Lophura	Lophura nycthemera	Silver Pheasant	LC	I	X	X	M	A	High	Whole individual	1	individual	1	individual	1.39	1.39	NA	NA	Dead	Fresh	Food	120000	individual	120000	individual		120000	X	24
[truncated: 3,628 more rows]
[truncated: 37 more columns]

## Sheet: metadata
	Column #	Long variable name	Short variable name	Description
[truncated: 89 more rows]

## Sheet: weights
To convert original price per unit to altered price per unit, unit of sale was converted where possible to match the category in column 'unit'. Weights to convert price/kg to price/individual when weights were not observed in the field are listed below.
[truncated: 378 more rows]
